# Supplementary material for: “Eye-Conic” Spatial Transcriptomics Reveals the Layer-Specific Molecular Alterations in Corneas of Patients With Keratoconus
Source: Invest Ophthalmol Vis Sci. 2026 Apr 3;67(4):7. doi: 10.1167/iovs.67.4.7 (PMC13056006; doi:10.1167/iovs.67.4.7)
Supplement: Supplement 2 [file iovs-67-4-7_s002.xlsx]

## Sheet: List of tables
Supplementary material_tables_ ‘Eye-conic’ Spatial Transcriptomics Reveals the Layer-specific Molecular Alterations in Corneas of Patients with Keratoconus
Table S1. The exclusion and inclusion criteria in the ascertainment of patient and control corneas
Table S2. The characteristics of patients and corneas evaluated in the study
Table S3. The list of marker genes for each corneal epithelial (CE) subcluster
Table S4. The list of statistically significant up-and downregulated genes for each cluster
Table S5. The enriched KTCN-specific Reactome pathways for more than one cluster
Table S6. The list of the unique enriched Reactome pathways for the particular identified clusters

## Sheet: Table S1.
Table S1. The exclusion and inclusion criteria in the ascertainment of patient and control corneas collection
KTCN patients		Control individuals
inclusion criteria	exclusion criteria	inclusion criteria	exclusion criteria
the ophthalmologic examination	bullous keratopathy, corneal scarring, ulcers, perforations and posthydrops, keratitis	the ophthalmologic examination	clinical signs or medical history of corneal ectasia/keratoconus in both the corneal tomography map and the corneal epithelium thickness map
the questionnaire (medical history and environmental factors),	diagnosed of age-related macular degeneration, diabetic retinopathy, glaucoma	males and females	diagnosed of age-related macular degeneration, diabetic retinopathy, glaucoma
age 18-45 years	diagnosed any other eye diseases and any genetic disorder or tumor	age 18 - 45 years	diagnosed any other eye diseases and any genetic disorder or tumor
males and females
Caucasian ethnicity
the progressive/advanced keratoconus (defined by a consistent change in at least two of the following parameters: steepening of the anterior corneal surface, steepening of the posterior corneal surface, thinning and/or an increase in the rate of corneal thickness change from the periphery to the thinnest point)

## Sheet: Table S2.
Table S2. The characteristics of patients and corneas evaluated in the study
visium slide ID	ID	group	eye	age	sex	collection date [dd.mm.yyyy]	RIN	K1 examined eye [D]	K2 examined eye [D]
a1	3WUM/KTCN	KTCN	left	46	male	2021-03-18	6.9	51	53.9
a3	4WUM/KTCN	KTCN	left	19	male	2021-05-18	7.2	66.6	69.6
b1	2WUM/KTCN	KTCN	left	31	male	2021-03-11	6.4	62.5	68.6
b2	5WUM/KTCN	KTCN	right	27	male	2021-07-28	7.2	64.1	67.9
b3	6WUM/KTCN	KTCN	right	56	male	2021-08-04	7.4	70.9	84.8
b4	8WUM/KTCN	KTCN	right	53	male	2021-08-23	6.8	47.2	56.8
c2	14WUM/KTCN	KTCN	left	39	male	2023-02-10	5.4	56.3	61.1
c3	28C/TB	Control	right	46	male	2023-02-09	7.6	nd	nd
c4	26C/TB	Control	left	44	male	2023-02-02	7.5	nd	nd
d1	12C/TB	Control	left	29	male	2021-03-14	6.5	nd	nd
d2	20C/TB	Control	left	20	male	2022-08-19	7.8	nd	nd
d3	25C/TB	Control	right	41	male	2023-02-02	6.5	nd	nd
d4	10WUM/KTCN	KTCN	left	80	male	2021-11-26	7.2	56.3	55
K1 – flat keratometric readings, K2 – steep keratometric readings

## Sheet: Table S3.
Table S3. The list of marker genes for each corneal epithelial (CE) subcluster
gene	p_val	avg_log2FC	pct.1	pct.2	p_val_adj	cluster
KRT12	2.18E-158	0.822455037	0.998	0.986	3.35E-154	0
CLU	6.43E-114	0.720878178	1	0.977	9.85E-110	0
PERP	4.48E-103	0.912016395	0.949	0.739	6.86E-99	0
TGFBI	3.65E-90	0.64788771	0.989	0.965	5.59E-86	0
TMSB4X	1.1E-85	0.626113773	0.998	0.918	1.69E-81	0
ITM2B	5.22E-82	0.766137261	0.937	0.77	8e-78	0
LGALS3	1.37E-76	1.121592999	0.86	0.624	2.1E-72	0
GJB6	9.37E-75	1.020201587	0.808	0.519	1.44E-70	0
SAT1	5.3E-72	0.816400036	0.899	0.63	8.13E-68	0
HSPB1	1.04E-69	0.719619163	0.96	0.779	1.6E-65	0
DAPL1	6.67E-68	0.790355851	0.892	0.67	1.02E-63	0
MAL	2.26E-65	1.058438986	0.758	0.468	3.47E-61	0
MSMB	5.78E-65	2.736114778	0.293	0.054	8.86E-61	0
MGARP	4.13E-64	0.919360669	0.792	0.494	6.33E-60	0
MT1X	7.99E-63	0.766021395	0.904	0.73	1.22E-58	0
MRPL33	1.18E-61	0.856850331	0.836	0.564	1.81E-57	0
CTSV	9.37E-61	0.823386748	0.833	0.558	1.44E-56	0
TACSTD2	4.3E-59	0.841961039	0.804	0.528	6.58E-55	0
KRT3	1.43E-57	0.752125828	0.9	0.722	2.19E-53	0
ALDH1A1	6.14E-57	0.808837066	0.813	0.552	9.41E-53	0
GJB2	4.45E-56	0.817579085	0.809	0.537	6.83E-52	0
FABP5	1.06E-54	0.551487624	0.968	0.793	1.63E-50	0
SYT8	1.84E-54	1.070357482	0.64	0.343	2.82E-50	0
ADH7	5.24E-54	1.798857522	0.342	0.097	8.03E-50	0
LYPD3	1.11E-52	0.960335324	0.685	0.402	1.7E-48	0
NEAT1	3.54E-51	0.991310461	0.647	0.342	5.43E-47	0
CRTAC1	2.03E-50	0.768427476	0.824	0.591	3.12E-46	0
COL17A1	2.54E-48	0.777807726	0.819	0.614	3.89E-44	0
FGFR3	1.01E-47	1.400452572	0.424	0.167	1.55E-43	0
DSG1	1.44E-46	1.034642097	0.582	0.303	2.21E-42	0
CTSC	2.31E-46	1.994095646	0.276	0.071	3.53E-42	0
PAX6	8.39E-46	1.039298025	0.573	0.297	1.29E-41	0
H3F3A	4.2E-44	0.660248215	0.835	0.576	6.43E-40	0
ELF3	6e-43	1.490498574	0.39	0.156	9.19E-39	0
UPK1B	7.59E-43	0.891206053	0.634	0.368	1.16E-38	0
UPK3BL1	2.17E-40	0.789416537	0.793	0.587	3.32E-36	0
RB1	7.21E-38	1.214274089	0.406	0.177	1.11E-33	0
CALM2	1.86E-37	0.844111048	0.631	0.383	2.86E-33	0
CSRP2	3.59E-36	0.695106022	0.731	0.487	5.51E-32	0
ERICH5	1.44E-35	1.025401321	0.485	0.249	2.21E-31	0
FXYD3	1.68E-35	0.537663974	0.889	0.689	2.57E-31	0
SDC1	2.14E-35	0.635427528	0.787	0.567	3.28E-31	0
AGR2	1.26E-33	1.036342452	0.479	0.255	1.93E-29	0
MIR205HG	1.83E-33	0.690066496	0.73	0.515	2.81E-29	0
TRIM36	3.98E-31	1.417013272	0.278	0.102	6.1E-27	0
MAL2	5.06E-30	1.018180675	0.459	0.251	7.76E-26	0
SPINT2	8.33E-30	0.644074044	0.68	0.455	1.28E-25	0
CPAMD8	8.96E-26	1.034358792	0.37	0.185	1.37E-21	0
CRYBG1	4.24E-25	0.901448202	0.409	0.217	6.5E-21	0
LYPD2	5.88E-25	1.215928839	0.361	0.186	9.01E-21	0
TRIM29	6.41E-25	0.724633119	0.569	0.374	9.83E-21	0
KLF5	6.51E-25	1.290117847	0.272	0.114	9.98E-21	0
PPDPF	1.62E-24	0.7547924	0.55	0.359	2.49E-20	0
BAG1	2.09E-24	1.026929513	0.351	0.174	3.2E-20	0
GSN	6.87E-24	0.543933905	0.711	0.529	1.05E-19	0
AL391650,1	3.77E-23	0.938321535	0.391	0.213	5.77E-19	0
BCL2L13	9.81E-23	0.911154429	0.384	0.207	0.0000000000000000015	0
TSTD1	4.07E-22	0.829877668	0.429	0.249	6.24E-18	0
ASPH	1.77E-20	0.670402757	0.515	0.333	0.000000000000000271	0
NDUFC1	5.75E-20	0.605077289	0.525	0.337	0.000000000000000882	0
ATP6V0B	6.32E-19	0.745521244	0.389	0.221	0.00000000000000968	0
DSC2	1.36E-18	0.919527137	0.315	0.166	0.0000000000000209	0
DSC3	1.76E-18	0.918887171	0.308	0.161	0.000000000000027	0
HOPX	3.21E-18	1.242711203	0.317	0.177	0.0000000000000493	0
TMPRSS4	0.0000000000000000121	0.891737118	0.303	0.159	0.000000000000185	0
HMGN3	0.0000000000000000618	0.582021564	0.515	0.346	0.000000000000947	0
CLDN4	0.0000000000000000822	0.731749976	0.349	0.198	0.00000000000126	0
C6orf132	0.000000000000000999	0.826717327	0.326	0.188	0.0000000000153	0
TFRC	0.00000000000000119	1.016378546	0.26	0.137	0.0000000000182	0
HSP90AA1	0.00000000000000552	0.53936238	0.495	0.334	0.0000000000845	0
ID1	0.00000000000000866	0.765577032	0.393	0.252	0.000000000133	0
DBI	0.0000000000000176	0.555415305	0.504	0.352	0.00000000027	0
JUNB	0.0000000000000181	0.62547474	0.376	0.23	0.000000000278	0
ATP1B3	0.0000000000000186	0.822085878	0.307	0.178	0.000000000285	0
MALAT1	0.0000000000000374	0.565850757	0.663	0.51	0.000000000573	0
JUP	0.0000000000000871	0.658942713	0.377	0.239	0.00000000133	0
CLDN7	0.000000000000219	0.792071184	0.29	0.168	0.00000000335	0
COX7B	0.000000000000557	0.509070229	0.506	0.359	0.00000000854	0
KLF4	0.00000000000082	0.693193654	0.324	0.198	0.0000000126	0
FAM83A	0.00000000000803	0.665525062	0.315	0.195	0.000000123	0
SUCO	0.00000000000828	0.692739022	0.303	0.185	0.000000127	0
CAMK2N1	0.0000000000109	0.515358473	0.405	0.27	0.000000168	0
RNF7	0.0000000000267	0.675229573	0.29	0.177	0.000000409	0
APOBEC3A	0.0000000000423	0.936791718	0.275	0.171	0.000000648	0
H19	0.0000000000862	0.549239184	0.459	0.339	0.00000132	0
TMEM59	0.000000000172	0.557721363	0.326	0.209	0.00000263	0
KRT10	0.00000000142	0.668244738	0.272	0.172	0.0000217	0
HMGN1	0.00000000155	0.626603578	0.291	0.188	0.0000237	0
NDUFB9	0.00000000164	0.67238918	0.257	0.159	0.0000251	0
TP53TG1	0.00000000198	0.602325328	0.309	0.205	0.0000304	0
KRT24	0.00000000385	0.752026992	0.448	0.349	0.000059	0
SDC4	0.00000000934	0.620266449	0.252	0.158	0.00014322	0
CSTA	0.0000000157	0.561409169	0.303	0.204	0.000240678	0
VAMP8	0.000000335	0.532534222	0.258	0.173	0.005136706	0
PTGDS	6.16E-196	1.770966683	0.894	0.266	9.43E-192	1
DCN	3.5E-186	1.489749501	0.988	0.536	5.36E-182	1
APOD	1.3E-180	1.606590237	0.966	0.444	1.99E-176	1
KERA	2.52E-116	1.531911923	0.647	0.175	3.86E-112	1
CST3	5.96E-105	1.287673519	0.838	0.407	9.13E-101	1
LUM	2.27E-97	1.117458027	0.615	0.178	3.48E-93	1
ANGPTL7	2.82E-95	1.770344059	0.562	0.163	4.33E-91	1
VIM	8e-85	1.538587605	0.525	0.152	1.23E-80	1
HTRA1	3.46E-82	1.369613877	0.593	0.205	5.31E-78	1
FTL	2.3E-80	1.134628009	0.831	0.521	3.53E-76	1
SAA1	1.77E-65	1.944611484	0.502	0.196	2.72E-61	1
IGFBP6	2.29E-60	0.881278075	0.847	0.604	3.51E-56	1
PLAC9	1.8E-56	1.807499096	0.388	0.122	2.76E-52	1
AL627171,2	5.49E-51	2.064849863	0.361	0.122	8.41E-47	1
COL12A1	2.08E-44	1.524570976	0.335	0.107	3.19E-40	1
MTRNR2L12	1.18E-43	1.256109667	0.756	0.583	1.81E-39	1
LGALS1	7.05E-40	1.413024924	0.374	0.147	1.08E-35	1
IGFBP2	3e-38	1.181663528	0.512	0.279	4.6E-34	1
SERPINF1	4.84E-36	1.453202254	0.294	0.1	7.41E-32	1
SOD3	1.17E-34	1.596499707	0.277	0.093	1.8E-30	1
AQP1	5.54E-32	1.171436772	0.292	0.105	8.5E-28	1
ITGBL1	1.1E-29	1.463115889	0.251	0.087	1.69E-25	1
COL6A2	1.35E-28	0.855689699	0.308	0.121	2.08E-24	1
ECM1	3.87E-26	1.288355905	0.284	0.118	5.93E-22	1
THBS4	3.41E-25	1.249522619	0.25	0.096	5.23E-21	1
IFITM3	5.54E-25	1.232635954	0.293	0.127	8.49E-21	1
MT2A	1.53E-24	0.886897942	0.644	0.466	2.35E-20	1
CD63	6.08E-22	1.131803617	0.335	0.174	9.33E-18	1
MT-ND2	1.11E-21	0.648711664	0.73	0.622	0.000000000000000017	1
CD81	1.52E-21	1.233566305	0.262	0.117	0.0000000000000000233	1
SSR4	0.000000000015	0.760729499	0.335	0.218	0.00000023	1
MTRNR2L8	0.0000000000966	0.82925264	0.318	0.212	0.00000148	1
LAPTM4A	0.00000000184	0.786344049	0.259	0.163	0.0000282	1
CD99	0.00000000234	0.801815458	0.253	0.16	0.0000358	1
EEF2	0.00000000526	0.861103195	0.25	0.16	0.0000806	1
GNAS	0.0000000137	0.718748095	0.269	0.177	0.000209599	1
EEF1D	0.00000232	0.591499353	0.281	0.202	0.035630578	1
RPS8	2.73E-126	0.95554804	1	0.882	4.18E-122	2
RPS12	4.41E-111	0.690394082	1	0.969	6.75E-107	2
RPLP0	4.79E-110	1.057607346	0.985	0.745	7.34E-106	2
RPS18	4.94E-108	0.706198638	1	0.958	7.56E-104	2
RPS19	4.82E-102	0.923853847	0.992	0.836	7.38E-98	2
RPL30	1.82E-101	0.685321872	1	0.951	2.78E-97	2
TPT1	3.76E-94	0.721912226	1	0.954	5.77E-90	2
TXN	2.3E-92	1.220384426	0.973	0.71	3.53E-88	2
RPL26	5.45E-91	0.894503613	0.981	0.78	8.35E-87	2
RPS24	1.07E-89	0.770669622	1	0.89	1.64E-85	2
RPL28	1.21E-85	0.815129432	0.992	0.842	1.85E-81	2
RPS29	2.09E-82	0.627308729	1	0.949	3.2E-78	2
RPS6	1.05E-80	0.789773702	0.983	0.821	1.61E-76	2
RPS15A	2.6E-80	0.815660701	0.99	0.813	3.99E-76	2
KRT14	7.7E-76	1.437528585	0.793	0.405	1.18E-71	2
RPS3A	1.19E-75	0.773351042	0.994	0.81	1.82E-71	2
RPL37	1.36E-75	0.61070413	0.998	0.952	2.09E-71	2
RPS23	8.39E-74	0.753315898	0.988	0.852	1.29E-69	2
RPS14	4.85E-73	0.620976689	0.998	0.913	7.44E-69	2
RPS2	1.77E-72	0.778835401	0.996	0.804	2.71E-68	2
RPS7	3.28E-70	0.821626935	0.975	0.753	5.02E-66	2
RPL17	3.33E-69	0.802932692	0.979	0.776	5.1E-65	2
TMSB10	1.35E-68	0.987141995	0.992	0.849	2.08E-64	2
RPL29	1.9E-68	0.836536018	0.964	0.697	2.91E-64	2
RPL19	7.49E-68	0.697714308	0.988	0.812	1.15E-63	2
RPS28	3.65E-67	0.592977371	0.994	0.917	5.6E-63	2
RPL13A	2.16E-66	0.64228781	0.994	0.894	3.31E-62	2
RPL13	1.72E-65	0.64055182	0.996	0.89	2.64E-61	2
RPS13	2.37E-64	0.679552675	0.988	0.823	3.64E-60	2
RPL7A	8.92E-63	0.823859733	0.965	0.674	1.37E-58	2
RPL32	1.19E-62	0.635823266	0.998	0.89	1.83E-58	2
RPL34	7.67E-62	0.605624676	0.994	0.89	1.18E-57	2
GAPDH	7.76E-62	0.848106221	0.988	0.825	1.19E-57	2
RPL18A	1.45E-60	0.693391954	0.975	0.792	2.23E-56	2
RPLP2	3.49E-60	0.643627948	0.99	0.844	5.35E-56	2
RPL31	1.19E-59	0.745837455	0.971	0.753	1.82E-55	2
FGFBP1	7.57E-59	1.874053324	0.443	0.136	1.16E-54	2
RPL36A	2.15E-57	0.817764897	0.927	0.621	3.29E-53	2
S100A2	5.92E-57	1.708779154	0.593	0.244	9.08E-53	2
S100A10	9.5E-57	0.878600489	0.954	0.72	1.46E-52	2
RPS27A	7.49E-56	0.663536479	0.983	0.806	1.15E-51	2
RPS5	5e-55	0.80967553	0.921	0.614	7.66E-51	2
RPS3	5.07E-55	0.801472972	0.942	0.653	7.77E-51	2
RPL9	6.36E-55	0.607808701	0.979	0.828	9.75E-51	2
RPS20	2.57E-53	0.727467154	0.965	0.702	3.94E-49	2
RPL39	5.57E-53	0.578113107	0.996	0.881	8.54E-49	2
RPL21	5.95E-53	0.595296002	0.985	0.847	9.11E-49	2
S100A14	3.2E-51	1.279277776	0.614	0.278	4.9E-47	2
RPS10	3.5E-51	0.831102132	0.881	0.569	5.36E-47	2
RPL15	3.96E-51	0.610721316	0.983	0.809	6.06E-47	2
RPL10	1.89E-50	0.555142011	0.992	0.882	2.89E-46	2
RPL36	5.44E-50	0.55753267	0.994	0.857	8.34E-46	2
RPL23A	6.25E-50	0.583542349	0.987	0.832	9.59E-46	2
C19orf33	1.58E-49	0.631092085	0.965	0.77	2.42E-45	2
RPL23	8.62E-49	0.731805001	0.917	0.622	1.32E-44	2
RPL35	9.25E-48	0.626916428	0.983	0.806	1.42E-43	2
RPS21	2.49E-46	0.521264406	0.994	0.874	3.82E-42	2
RPS16	5.99E-46	0.633633281	0.96	0.758	9.18E-42	2
RPS25	1.1E-45	0.566315529	0.985	0.831	1.69E-41	2
RPL10A	9.38E-45	0.669904836	0.96	0.704	1.44E-40	2
RPL6	2.05E-44	0.733224044	0.894	0.602	3.14E-40	2
RPL27A	3.69E-43	0.640005758	0.956	0.736	5.65E-39	2
RPSA	6.25E-43	0.732216533	0.881	0.58	9.58E-39	2
NQO1	2.39E-42	0.604184074	0.964	0.902	3.66E-38	2
RPL18	3.85E-40	0.614768244	0.937	0.708	5.9E-36	2
FABP5	4.84E-39	0.623779182	0.977	0.826	7.42E-35	2
RPL35A	7.87E-39	0.573142529	0.964	0.779	1.21E-34	2
RPL27	2.32E-37	0.538238826	0.967	0.754	3.55E-33	2
SFN	2.63E-37	0.779648025	0.789	0.486	4.02E-33	2
RPL12	1.18E-36	0.592341538	0.962	0.745	1.81E-32	2
RPL24	1.27E-35	0.601181547	0.933	0.688	1.95E-31	2
RPS4X	1.3E-35	0.67971555	0.848	0.565	1.99E-31	2
RPL38	2.63E-35	0.563834077	0.935	0.715	4.02E-31	2
RPL11	2.31E-34	0.545119975	0.958	0.78	3.53E-30	2
ANXA2	1.23E-33	0.505899308	0.967	0.795	1.88E-29	2
EEF1B2	3.03E-33	0.818885437	0.674	0.373	4.65E-29	2
RPL14	2.77E-31	0.644066139	0.833	0.583	4.24E-27	2
RPS26	4.01E-31	0.694129157	0.823	0.558	6.14E-27	2
RPS17	1.46E-30	0.615088682	0.858	0.6	2.23E-26	2
RPL8	8.77E-30	0.5376961	0.896	0.674	1.34E-25	2
C12orf75	2e-29	1.082985874	0.489	0.244	3.06E-25	2
RACK1	3.1E-29	0.650961182	0.77	0.485	4.75E-25	2
LY6D	2.78E-28	1.526410053	0.263	0.086	4.26E-24	2
JPT1	1.99E-27	1.381568145	0.317	0.122	3.05E-23	2
ATP5F1E	4.25E-27	0.501277153	0.91	0.703	6.52E-23	2
IGFBP7	1.79E-26	0.613890403	0.789	0.524	2.75E-22	2
DYNLL1	2.19E-26	0.989782278	0.503	0.268	3.36E-22	2
PFN1	1.15E-25	0.751918448	0.635	0.376	1.76E-21	2
KRT6A	9.63E-25	1.180551289	0.342	0.144	1.48E-20	2
LGALS7B	2.11E-24	1.471293232	0.347	0.157	3.24E-20	2
RPS9	2.26E-24	0.508899376	0.869	0.619	3.46E-20	2
AQP3	4.79E-24	1.068484782	0.449	0.23	7.34E-20	2
NME2	1.89E-23	0.579649506	0.737	0.472	2.9E-19	2
PPP1R14B	1.26E-21	0.669556478	0.603	0.359	0.0000000000000000193	2
CSTB	2.02E-21	0.666422228	0.626	0.392	0.0000000000000000309	2
BTF3	6.41E-21	0.626918604	0.664	0.429	0.0000000000000000983	2
CXCL14	2.21E-20	0.519280963	0.891	0.728	0.000000000000000339	2
RPL5	3.88E-19	0.588419716	0.668	0.438	0.00000000000000594	2
SERPINB5	4.73E-19	0.843852399	0.457	0.257	0.00000000000000725	2
UQCRH	7.01E-19	0.805517837	0.441	0.24	0.0000000000000108	2
H2AFZ	0.0000000000000000013	0.946756627	0.401	0.217	0.0000000000000199	2
ARPC2	2.55E-18	0.652103006	0.58	0.365	0.0000000000000391	2
MYL12B	0.0000000000000129	0.501864801	0.645	0.444	0.000000000198	2
ZFAS1	0.000000000000646	0.859286111	0.296	0.157	0.0000000099	2
HMGN3	0.000000000000771	0.505082399	0.557	0.37	0.0000000118	2
DBI	0.00000000000218	0.511905654	0.547	0.371	0.0000000334	2
MAL2	0.00000000000375	0.576940219	0.461	0.292	0.0000000574	2
C1QBP	0.00000000000523	0.733551332	0.355	0.209	0.0000000801	2
CSTA	0.0000000000143	0.757364958	0.351	0.212	0.00000022	2
GNG5	0.0000000000209	0.740422809	0.328	0.191	0.000000321	2
SNRPD2	0.0000000000402	0.641932946	0.407	0.259	0.000000616	2
CALML3	0.0000000000693	0.737811595	0.386	0.247	0.00000106	2
RAN	0.0000000000967	0.73043872	0.315	0.183	0.00000148	2
PPL	0.000000000263	0.762106636	0.298	0.173	0.00000403	2
TXNDC17	0.000000000468	0.768552182	0.301	0.179	0.00000717	2
GYG1	0.000000000481	0.761096377	0.296	0.174	0.00000737	2
SNHG5	0.00000000105	0.708836466	0.317	0.193	0.0000161	2
CLIC1	0.0000000016	0.718523327	0.294	0.174	0.0000245	2
KRT18	0.00000000208	0.69117929	0.319	0.196	0.0000318	2
COMMD6	0.00000000273	0.568520158	0.392	0.257	0.0000419	2
CLCA2	0.00000000455	0.655823406	0.326	0.205	0.0000698	2
SNRPG	0.0000000118	0.562529848	0.388	0.26	0.000180343	2
PHLDA2	0.0000000179	0.621778312	0.296	0.181	0.000275084	2
TSPAN1	0.000000041	0.585259375	0.321	0.204	0.000628846	2
TUBA1B	0.000000124	0.550385761	0.403	0.285	0.001899105	2
SCEL	0.000000246	0.630350396	0.25	0.152	0.003774987	2
NDUFB3	0.000000313	0.547777731	0.324	0.216	0.004793157	2
CRIP1	0.000000654	0.502395972	0.443	0.335	0.01002967	2
MZT2B	0.000000843	0.55055153	0.263	0.166	0.012921439	2
COL6A2	4.34E-98	2.954055946	0.633	0.133	6.64E-94	3
TIMP2	4.3E-93	2.679524734	0.549	0.093	6.6E-89	3
LUM	2.18E-90	2.664337551	0.795	0.274	3.34E-86	3
DCN	1.3E-83	1.708482368	0.992	0.655	1.99E-79	3
AQP1	5.49E-81	2.648117715	0.572	0.123	8.41E-77	3
PTGDS	1.94E-76	1.908640746	0.902	0.431	2.97E-72	3
KERA	4.78E-74	2.200962268	0.773	0.286	7.32E-70	3
THBS4	2.33E-73	2.533766044	0.519	0.107	3.58E-69	3
HTRA1	5.26E-73	2.034192795	0.784	0.286	8.06E-69	3
APOD	1.79E-72	1.65712015	0.966	0.582	2.75E-68	3
COL12A1	5.48E-72	2.322188733	0.58	0.14	8.39E-68	3
VIM	8.67E-72	2.169374519	0.716	0.229	1.33E-67	3
COL6A1	2.7E-71	3.031080371	0.477	0.094	4.14E-67	3
COL1A2	2.1E-69	3.752422085	0.47	0.093	3.23E-65	3
ANGPTL7	2.42E-67	1.856786427	0.739	0.249	3.7E-63	3
SERPING1	1.77E-58	2.268950129	0.455	0.098	2.71E-54	3
ITGBL1	1.2E-57	2.311071393	0.466	0.106	1.84E-53	3
SOD3	4.48E-57	2.10793195	0.492	0.118	6.87E-53	3
IFITM3	2.27E-56	1.994312386	0.538	0.144	3.48E-52	3
SERPINF1	7.48E-55	2.226324054	0.496	0.128	1.15E-50	3
ECM1	2.04E-53	2.023436827	0.511	0.136	3.13E-49	3
COL6A3	1.16E-49	2.404879608	0.371	0.076	1.78E-45	3
CST3	1.69E-48	1.316055489	0.886	0.516	2.59E-44	3
PLAC9	2.33E-48	1.714672561	0.561	0.173	3.57E-44	3
LGALS1	2.61E-47	1.798203197	0.568	0.185	3.99E-43	3
TSC22D1	4.03E-44	2.176467847	0.371	0.084	6.17E-40	3
AEBP1	1.12E-42	3.067528914	0.295	0.057	1.71E-38	3
FN1	1.12E-41	3.041232731	0.345	0.081	1.71E-37	3
FTL	2.84E-41	1.108605685	0.902	0.595	4.35E-37	3
FMOD	8.7E-40	2.782019712	0.295	0.061	1.33E-35	3
STEAP4	2.04E-39	2.151593179	0.356	0.087	3.13E-35	3
MGP	3.52E-39	2.657484108	0.292	0.06	5.4E-35	3
CFH	1.53E-38	2.247808494	0.303	0.064	2.35E-34	3
LAMB2	2.4E-38	2.473521274	0.277	0.054	3.69E-34	3
MXRA7	5.58E-35	1.917471465	0.364	0.099	8.55E-31	3
SPARC	8.68E-35	2.607933086	0.508	0.192	1.33E-30	3
TIMP1	1.73E-34	1.794582625	0.39	0.113	2.65E-30	3
F13A1	2.23E-34	2.275581896	0.28	0.061	3.42E-30	3
LRP1	1.61E-33	1.867800213	0.379	0.111	2.46E-29	3
CAVIN1	3.04E-33	2.008336128	0.307	0.075	4.66E-29	3
SPOCK1	1.9E-32	1.917920832	0.326	0.085	2.91E-28	3
CD81	7.24E-31	1.645240513	0.417	0.138	1.11E-26	3
GRP	1.72E-30	2.281653719	0.261	0.06	2.63E-26	3
IGFBP6	1.85E-30	0.929054179	0.871	0.665	2.83E-26	3
CD99	6.1E-30	1.596174954	0.447	0.163	9.34E-26	3
NNMT	1.21E-29	2.159048984	0.284	0.072	1.86E-25	3
RARRES1	1.58E-28	2.17639657	0.261	0.064	2.41E-24	3
TIMP3	3.29E-25	2.006395263	0.269	0.074	5.04E-21	3
NBL1	1.38E-23	1.894096956	0.273	0.08	2.11E-19	3
GNAS	7.98E-20	1.238703842	0.424	0.184	0.00000000000000122	3
CYBRD1	8.23E-20	1.524505202	0.307	0.109	0.00000000000000126	3
SSR4	1.29E-18	1.158545939	0.473	0.233	0.0000000000000198	3
TSC22D3	4.06E-18	1.708463372	0.258	0.087	0.0000000000000623	3
SUN2	4.64E-18	1.566630678	0.261	0.088	0.0000000000000712	3
CD63	6.66E-18	1.061560978	0.443	0.204	0.000000000000102	3
IFI6	0.0000000000000000542	1.319320624	0.258	0.088	0.00000000000083	3
SAA1	0.0000000000000176	0.902618717	0.515	0.275	0.000000000269	3
CPXM2	0.0000000000000428	1.411236995	0.277	0.114	0.000000000656	3
HLA-E	0.000000000000114	1.142928318	0.295	0.124	0.00000000175	3
IGFBP2	0.000000000000282	0.759617586	0.564	0.335	0.00000000432	3
CANX	0.00000000000111	1.312057851	0.258	0.107	0.0000000171	3
NORAD	0.0000000000013	1.226497988	0.288	0.127	0.0000000199	3
LAPTM4A	0.00000000000194	1.003409956	0.36	0.177	0.0000000297	3
EEF2	0.0000000000022	0.951227064	0.356	0.172	0.0000000337	3
THBS1	0.00000000000277	1.400821785	0.28	0.128	0.0000000425	3
AHNAK	0.00000000000471	1.021980441	0.39	0.208	0.0000000722	3
IFI27	0.0000000000123	0.544604372	0.36	0.175	0.000000189	3
HLA-A	0.000000000259	0.862086561	0.394	0.219	0.00000396	3
CTSB	0.000000000357	1.024103444	0.314	0.161	0.00000548	3
EEF1D	0.00000000822	0.834969116	0.367	0.213	0.000125962	3
GLUL	0.00000000905	0.750972452	0.564	0.427	0.000138672	3
C12orf57	0.0000000169	1.100367855	0.265	0.137	0.000258739	3
PSAP	0.0000000371	0.527811429	0.67	0.531	0.000567834	3
APLP2	0.0000000721	0.756416102	0.341	0.196	0.001104861	3
SNHG29	0.000000212	0.843740269	0.333	0.198	0.00325038	3
AL627171,2	0.000000533	0.574667997	0.33	0.189	0.008175576	3

## Sheet: Table S4.
Table S4. The list of statistically significant up-and downregulated genes for each cluster
Gene ID	logFC	AveExpr	t	P.Value	adj.P.Val	B	Cluster
FCER1A	3.97252114206278	3.60227089348767	4.57736700876414	0.000244275183805025	0.0132555601286395	0.458120323498708	0
LYPD2	2.61712866078278	6.34189659369338	5.44334853418593	0.0000383570372746163	0.00369005065348639	2.32678677523635	0
MXRA5	2.40915765642033	7.21355445265843	4.42218663169106	0.000342787451810849	0.0178124370032222	0.0228048478194802	0
CRABP2	2.25903216508475	8.35257720262672	4.10292320026983	0.000691321408734632	0.0290415481195819	-0.781763343871897	0
EDNRA	2.23851162306521	6.13596164963186	4.9744792052887	0.000103550227227638	0.00744620270336926	1.35624459892304	0
KERA	1.7387787681938	12.7383019301537	6.71749729803563	2.95892658776143E-06	0.000489874380890084	4.7083635673953	0
MAL	1.66306876624104	7.56848720054555	5.01519482285632	0.0000949059709813798	0.00693380330269652	1.2107291421376	0
LUM	1.53895033219656	12.5708172550482	6.56194681431976	3.99917998849323E-06	0.000618916572567028	4.40579083241097	0
COL1A2	1.4891518886874	9.91157324782326	3.83571548830206	0.00124698360467951	0.0439469122857101	-1.37128855875747	0
TULP4	1.39650808935854	5.97168486309481	4.94554129906793	0.000110179565361665	0.00776602302781872	1.21924385041853	0
TMCO3	1.37194725996865	5.60484280551525	4.31310892452192	0.00043536965097165	0.0209418685491026	-0.0251460537709551	0
AQP1	1.34833401022623	10.6873764644912	5.72873615936417	0.0000212186539704837	0.00236024371274802	2.70675843658958	0
STK35	1.3422574369809	7.32255119784568	4.37935752648519	0.000376494281367572	0.019144734207541	-0.159090989088904	0
CYTL1	1.32355141581331	8.23254076368391	4.27000760217397	0.000478593571280912	0.0221240755451222	-0.442461032761738	0
MT-ND3	1.3159538253762	11.9194890672435	4.63278946073722	0.000216526262526019	0.0124310521203446	0.408401021468464	0
DNAJB2	1.28351031344589	5.66459603206256	4.33079569365439	0.000418795017507623	0.0205234194863876	-0.0213434975114	0
MGARP	1.26532181940775	9.71545997747433	4.12532877830413	0.000658013060388771	0.0283902725873192	-0.743327600997063	0
KDR	1.24533196390279	8.49330263819376	4.34066829507449	0.000409822261272984	0.0202605880416832	-0.291849074347674	0
CPXM2	1.22038722090937	8.73011767409359	5.21588102075053	0.0000619132546123891	0.00531036698295902	1.59679297269769	0
PKP1	1.19383599081857	6.10619770352528	4.32850571403653	0.000420904515383142	0.0205234194863876	-0.143406302488693	0
MSRB3	1.19322102687184	6.18578680068718	4.61920843619224	0.000223014841965058	0.0126003385710258	0.47123844433527	0
B3GNT7	1.17932192793897	7.13778387201643	4.27433811509285	0.000474061480565254	0.0221202720406315	-0.382404518565286	0
DKK2	1.16884105762548	8.59818057162448	5.13683742288118	0.0000732198102706713	0.00583485710819606	1.42772659912298	0
GNG11	1.16655130797136	7.90495303199684	5.31326889163624	0.0000504015202879236	0.00454187877126238	1.80990332454477	0
WNT5A	1.11445604157047	8.51638248387782	3.87819759081573	0.00113526891136305	0.0408180776767352	-1.30224016040377	0
TGFBI	1.10425900138063	11.7957051635431	5.74541614589218	0.0000205033296883407	0.0023168762547825	2.76102998828231	0
EPB41L1	1.09098766944659	5.92910353749852	4.07949303003966	0.000727971048458007	0.0298746715529877	-0.661816934141987	0
CRTAC1	1.00089754101226	8.34349085475783	3.82064702596204	0.00128919908123786	0.0449729885606776	-1.4287204074758	0
SUCO	0.950560880411013	6.99005761391229	3.81070541146579	0.00131783115545802	0.0451788722077444	-1.39269695648115	0
C12orf75	0.899819032581402	7.04471183016797	4.10809884160656	0.000683479457275864	0.0289624420020648	-0.753432275508857	0
CALM3	0.871104849202933	6.60398584862123	3.90670122779115	0.0010659893713331	0.0389914481899449	-1.1483636036921	0
C4orf3	0.757835000610096	8.06804464086937	3.87207901455433	0.00115071889858138	0.0411656675326675	-1.31835700991863	0
LINC01578	-0.672550533917634	6.64512887023657	-3.81639517512537	0.00130136755773277	0.0449729885606776	-1.41900456136202	0
SLC38A2	-0.683439898666774	8.13052671343153	-3.92275970931534	0.00102884154380519	0.038347240577744	-1.21192474859678	0
STAT2	-0.700932678076012	6.97965510690351	-3.99241588673531	0.000882166654631921	0.0345062879907947	-1.0541971811419	0
ANXA1	-0.754564296636984	9.89977735218348	-3.98803843979777	0.000890732412770914	0.0346509510738587	-1.02230582943005	0
DDX5	-0.791356565401129	8.86454336288075	-3.91397076949455	0.0010490090982756	0.0386937604695543	-1.20962458406461	0
H3F3B	-0.809580107120162	9.3072789240891	-4.28753612033583	0.000460514847405124	0.0220027194542086	-0.383306641437568	0
MALAT1	-0.820398982839015	10.8185568272491	-3.92281441453928	0.00102871723981284	0.038347240577744	-1.14394230000472	0
MID1IP1	-0.825903498555986	5.74534466212141	-3.83584051243163	0.00124663918943451	0.0439469122857101	-1.28776800316383	0
MT-ND4L	-0.83617376408492	8.91431972841166	-4.25575448924774	0.000493821627618023	0.0226185173070877	-0.462266943216106	0
NEAT1	-0.836359680065952	8.91999006575642	-4.05778286482293	0.000763674088224005	0.0310662619089525	-0.894135268438486	0
TRA2B	-0.88869079854962	6.64734905082066	-4.22225105189661	0.000531572797806674	0.0238004197961366	-0.539039187015451	0
PDLIM1	-0.892216165586044	8.03081452566214	-4.60183519012662	0.000231604325180379	0.0128811811793681	0.268517106926538	0
SERPING1	-0.8996712045493	10.4009364510494	-4.80077074320986	0.000150469359031871	0.00965037267520621	0.75472053279415	0
SLC11A2	-0.91348405765257	5.26288104069823	-4.18516205944027	0.000576773397534571	0.0256628113565538	-0.460492212050793	0
MT-ATP8	-0.914703902413745	7.57252070952533	-4.57107539623911	0.00024764566612011	0.0132555601286395	0.197942688312487	0
ADARB1	-0.919122050093115	6.05989779545108	-3.81684164390244	0.00130008441777248	0.0449729885606776	-1.37334038299173	0
TGFBR3	-0.924905519031462	6.13228305398332	-4.57294600403641	0.000246638656530488	0.0132555601286395	0.265122185201608	0
PER1	-0.925014657852029	6.64242175297857	-4.86441888275083	0.000131171084612276	0.00872716776967099	0.855317886099952	0
FADS3	-0.94348414184281	6.07356852629719	-4.57729447440461	0.000244313774501376	0.0132555601286395	0.278899433822873	0
NRP2	-0.952207002807456	5.70578305265517	-3.90583382801208	0.00106803376837186	0.0389914481899449	-1.1358414160405	0
RELA	-0.992874997384803	6.15417283138231	-4.82174083132826	0.000143810537325985	0.00947951125207118	0.797249885957854	0
H2AFJ	-0.994254282748692	6.85432709357813	-4.4132781352135	0.000349537243625325	0.0180315625896282	-0.133430595959386	0
MBD4	-1.00431623643238	4.51937988442172	-3.76940011612559	0.0014437605920845	0.0487115244315144	-1.22579413273271	0
C1S	-1.00875020400043	8.92478744505496	-4.11478518066142	0.000673481018222851	0.0287096489145418	-0.768077238209306	0
CBX4	-1.04428005812368	4.92312494648722	-4.24807436699959	0.000502229075776478	0.0227730496207181	-0.274628148830701	0
SLC2A1	-1.05284228650118	8.06399206890551	-5.11078907379763	0.0000773923489879304	0.00592425948865674	1.36708552639691	0
GABARAPL1	-1.05426932724335	6.16946851003026	-5.47696628726586	0.0000357547766958567	0.00348682541503841	2.18714653122134	0
TMEM41B	-1.05710544436736	4.71180336514951	-3.94184102740949	0.00098638505296759	0.037551204235702	-0.900116917603996	0
GSR	-1.06815268388752	5.35821060686825	-3.97727162725348	0.000912157974539441	0.0351008249770069	-0.932952393935308	0
TANK	-1.07163237430001	5.2084202641409	-4.13188973923606	0.000648568971325282	0.0281534299199066	-0.573931209017398	0
FKBP5	-1.08812352901661	6.15775662427596	-4.65882564874155	0.000204618542434709	0.0119399951114155	0.444086402401996	0
LOX	-1.09667867256026	8.29726278173791	-4.67136425407691	0.000199123739661953	0.0117153876252351	0.427572562972058	0
PRXL2C	-1.10474142930489	4.38263161901914	-4.10149246415105	0.000693505152455249	0.0290415481195819	-0.476696434221904	0
PML	-1.11425438457148	4.60860053648938	-3.75664407392892	0.00148502922452288	0.0498675615536715	-1.27495524457375	0
TFPI	-1.11496172118471	4.99992786562171	-3.80995513057402	0.00132001761753207	0.0451788722077444	-1.23720795295213	0
PPP3CC	-1.16317049680481	4.27896055107384	-4.02386062606358	0.00082302023797877	0.0329161858099487	-0.625770092863518	0
WTAP	-1.16730363778512	6.39912627865422	-3.92825537730674	0.0010164289588238	0.0382854907823631	-1.1666564525157	0
MT-ND5	-1.17045151358935	10.0659891887423	-5.24843900983179	0.0000577916421139859	0.00507924321246254	1.70547180687993	0
TGIF1	-1.17445957948199	5.95744819058059	-4.03197402439533	0.000808417041921128	0.032514807465743	-0.899373381339525	0
CITED2	-1.18110954011444	5.38391601436052	-4.07811541768574	0.000730185819668473	0.0298746715529877	-0.721405832270381	0
HERPUD1	-1.18450885870822	7.81486809487632	-5.76527823640376	0.0000196838254533004	0.00226014763551686	2.73925676339358	0
AL627171.2	-1.19336814397645	9.25695401027429	-4.38378401389035	0.000372860374374759	0.019096352555208	-0.172064750348939	0
PXN	-1.20001876438188	5.09284403769861	-4.36422488985381	0.000389190388148792	0.0196499742782358	-0.0578756760024888	0
SHC1	-1.21794168742589	5.48742969380526	-4.11792854878857	0.000668831610208153	0.0286832062233243	-0.65012328048925	0
ZFAND2A	-1.23408444999652	4.53260137453336	-4.14148882886648	0.000634997197877766	0.0277334052251032	-0.435097544576357	0
H1FX	-1.25275318185352	7.49720046925959	-5.61807590913979	0.0000266628783926916	0.00279136810702311	2.43293549135436	0
ERRFI1	-1.26224295254343	6.20851555925773	-6.83125665104435	2.37877158276124E-06	0.000423361872441932	4.89986177440682	0
BAG3	-1.28616773649	5.90717818497293	-4.28168066971531	0.000466476014868608	0.0221202720406315	-0.352027510691969	0
AMOTL2	-1.30071155078147	6.28152451575482	-4.72842704631569	0.000175951463168208	0.0107059697973886	0.581138877907819	0
UBC	-1.31369151848952	10.3894985925695	-6.85508633096696	2.27297829926863E-06	0.000423361872441932	4.95445546847488	0
DNAJB4	-1.31838305933496	4.80495486114071	-4.01302428312769	0.000842938906536401	0.0333382337535146	-0.769425210710169	0
SESTD1	-1.32138377680623	4.38773324416309	-3.99786086916757	0.000871627332449852	0.0342824032028204	-0.713603624634215	0
KLF6	-1.32894103625613	5.95629575389162	-4.02106512138706	0.000828113019090224	0.0329348412452699	-0.925744264483852	0
ZFP36L1	-1.35029753314799	6.50077349986586	-5.9122971742871	0.0000145767535933129	0.00178917084191025	3.06196184150353	0
IER5	-1.37596057138098	6.39247596995586	-5.77100834644381	0.0000194537291993113	0.00226014763551686	2.77802033356698	0
RUNX1	-1.39520780595072	5.24741939288591	-3.82539343425087	0.00127574962267481	0.0447392195262166	-1.25377450758174	0
MTHFD2L	-1.40763494306255	4.5356108103883	-3.91695754555843	0.00104211140354282	0.0386395368844862	-0.921363027329932	0
AVPI1	-1.41200465069346	5.01364318976727	-6.04903742900331	0.0000110514181783352	0.00140491153592087	3.47260411079281	0
BMP1	-1.42434189234169	5.73151293718047	-4.35562412807328	0.000396598606173396	0.019882996319355	-0.170620136243477	0
JUND	-1.42932727089654	9.04535814196816	-7.90615583066306	3.29833340433965E-07	0.0000978368146062248	6.87076269553152	0
CDC42EP4	-1.44752317534327	5.39904127987373	-4.67496050606309	0.000197575623319172	0.0117153876252351	0.562465728966229	0
LPCAT3	-1.44752780969512	4.23817106681709	-3.98248044911007	0.000901728736683731	0.0348880808502798	-0.707529789574243	0
BTG3	-1.45649228163286	5.23718270267433	-4.93009709552419	0.000113893480898333	0.00787191932539058	1.13026473802655	0
LAPTM5	-1.46335097673512	5.07716840179266	-4.2341698810358	0.000517819912637357	0.0233313921396541	-0.342909264165337	0
EID2	-1.48155409716771	4.70864073970441	-5.20854299105062	0.0000628830783720907	0.00532934089203468	1.79223070378751	0
IRF9	-1.48870865288234	4.84704060389019	-5.16057012968746	0.0000696187509950448	0.0056967343486635	1.67126369329189	0
USP53	-1.51298456593083	5.44364756588748	-6.99370416118079	1.74715270254651E-06	0.00035537085969796	5.26117924892646	0
ABL2	-1.52240103114658	4.86944708779139	-4.09262272824397	0.000707198967360831	0.0292772409733159	-0.614949202983206	0
NR1D1	-1.53291947489919	7.55272354188386	-4.8726980086859	0.00012885348724474	0.00865384882731421	0.854500811816136	0
TMEM255B	-1.53403175058469	5.19289566454122	-4.31915162521944	0.000429633588270181	0.0208065409176559	-0.175954843031273	0
KLF4	-1.5417162968328	7.70565049565789	-6.54957059585502	4.09677448183841E-06	0.000620530585876759	4.32101894934206	0
DDIT3	-1.55948648803333	6.09794625078489	-3.88215703880624	0.00112538185326904	0.040667986870164	-1.24387247090854	0
INSIG1	-1.57034775217831	5.66623174636482	-4.17468708654672	0.000590228032700752	0.0260983438807246	-0.557128987699991	0
UBALD2	-1.59744128571507	5.22946227410254	-6.35238940509393	6.03229783116547E-06	0.000892784177913232	4.04693507528212	0
UBE2S	-1.60113761674287	5.69625077405705	-4.73425779828078	0.00017374381832498	0.010662777953927	0.651062526856212	0
HMGCS1	-1.63152566565317	5.02762320722533	-3.789414403832	0.0013813070380969	0.047050357914889	-1.2966038771195	0
JMJD6	-1.682717059285	4.65380687776962	-5.12619843039036	0.0000748954717565131	0.00584449816617673	1.62799427496889	0
TSPYL2	-1.6965227999193	5.57574086723393	-6.72542811459981	2.91408120319504E-06	0.000489874380890084	4.74074725512515	0
SERTAD3	-1.70652028198261	4.75338391655949	-3.886662852368	0.00111423538296841	0.0404706208742456	-1.03597409239485	0
ETS2	-1.72431990025497	5.79773612626611	-4.34732722236653	0.000403880335286688	0.0201064622860555	-0.199872518169676	0
RND3	-1.78003136061455	5.00127958524918	-5.59515533254052	0.0000279597807285189	0.00284350970009038	2.55023284691892	0
ZNF703	-1.78284306633306	4.41290703598631	-4.81227994188331	0.000146776732071687	0.00957736820886468	1.01404234886281	0
ITPKC	-1.78817924676251	4.59133641050643	-4.67317335020831	0.000198343422565464	0.0117153876252351	0.685277272092175	0
FSTL1	-1.78974835767733	7.12797471804245	-6.14516161498721	9.11018125741359E-06	0.00122368642210429	3.51893570425298	0
IFI30	-1.82894052943777	4.05063916170813	-4.59504749912512	0.000235050887246369	0.0129715291961775	0.630474267725949	0
BCL6	-1.83132179515841	6.3165406059571	-4.61182432720225	0.000226625336163537	0.0127035099854191	0.32712552306187	0
DDIT4	-1.84531530623536	5.42417401546472	-4.27305088913639	0.000475404076726594	0.0221202720406315	-0.314501097886104	0
KLF10	-1.84601754053815	5.5118661397238	-5.52459839408129	0.0000323745608470657	0.00320783173339467	2.34330538438009	0
THBS1	-1.85389802294724	9.24547139726401	-3.96755597374236	0.00093193567507002	0.0356690864022767	-1.07522674209338	0
HSPA5	-1.86379325479224	7.80317211555638	-5.36159219388635	0.0000455288087741484	0.00423213656536797	1.90397822757205	0
MCL1	-1.86955702924578	7.59258574995291	-9.78631186854753	1.48534254337738E-08	0.0000105741535663035	9.9537524991795	0
C1R	-1.87012905735313	8.63927852073589	-4.918901338005	0.00011666547384152	0.0079859760411325	0.976960503651134	0
CCN2	-1.87114283251065	6.04535309246117	-4.78845587043346	0.000154525452067669	0.00973510348026315	0.729899256260432	0
CITED4	-1.88209446227439	5.25502085328058	-4.15041382764731	0.000622635355000291	0.0273613647669572	-0.556012861459052	0
NFKBIA	-1.88449120645454	7.06228850032798	-5.84868868865227	0.000016594072746595	0.0019688867313835	2.91692898931547	0
ITPRIP	-1.8877584949268	4.38935319106407	-4.77439620596203	0.000159292682866084	0.00994740885371623	0.94512412741064	0
ARID5B	-1.90606832849925	4.60773460713362	-4.09252039242	0.000707358540161587	0.0292772409733159	-0.560161804152324	0
WEE1	-1.90849925244511	5.04831155897185	-5.24216688203889	0.0000585631916738772	0.00508428489666258	1.81018875469501	0
EFEMP1	-1.91111932020117	5.01196949979851	-4.04014015640337	0.00079398196196959	0.0321156681094404	-0.75618565771537	0
FNDC4	-1.91729320757418	4.31844659585549	-4.64852744854465	0.000209246742090283	0.0121107931458595	0.690977007084366	0
MT1E	-1.91955254775216	9.37358534406227	-4.56139852051797	0.000252922121871913	0.0134369595940757	0.221438822286343	0
CDC42EP2	-1.92217524807928	6.4252411068556	-5.16510100322452	0.0000689521436732603	0.0056967343486635	1.50868400663923	0
PHC2	-1.92565700539207	7.03748305326573	-5.10237987894206	0.000078790711075802	0.00596713906541101	1.35376208340961	0
NNMT	-1.92751026056823	9.27596439320056	-4.79601240935742	0.000152023568804648	0.00966299809214544	0.726725790449062	0
MYADM	-1.93888623336651	4.87834300404478	-6.18436049073157	8.42304002474954E-06	0.001153146575696	3.75134441101607	0
COL8A1	-1.95741513597144	7.11390649741171	-4.51993816307251	0.000276853195558694	0.0145993918457951	0.0962344393415293	0
PIM3	-1.96872034222514	5.78932930350006	-5.72012456470094	0.0000215979729033129	0.00236547644767206	2.7195369338585	0
PALM2-AKAP2	-1.9708877991874	5.25238710042811	-4.90602388590891	0.000119939159622916	0.00813187502243371	1.07100871543812	0
PNRC1	-1.98110614937738	7.63034783663416	-5.52357967856252	0.0000324433045096806	0.00320783173339467	2.24356247216924	0
MT1X	-2.00368568948578	9.82315657823478	-4.80847950417746	0.00014798574279746	0.00957736820886468	0.765265503937504	0
CLDN4	-2.04011782516645	6.64956754298609	-5.04509798920373	0.0000890298673578688	0.00660212110125696	1.24248857821051	0
KLF9	-2.06157875543162	6.56720378785174	-6.75782992145804	2.73805774197966E-06	0.000475420318662274	4.74300177347277	0
SNHG17	-2.06761897846894	4.36449363246824	-5.92701100614793	0.0000141472353871127	0.00176691524071676	3.30511543979789	0
MIDN	-2.06935664167142	6.04395332610816	-6.90435147175088	2.06945217536356E-06	0.000409234167678144	5.04979169609917	0
PHLDA2	-2.1521087393241	5.96107052841896	-5.13334515332457	0.0000737655765890778	0.00583485710819606	1.47629401576172	0
ARRDC3	-2.21468354058189	6.50311470388701	-6.8508089710976	2.29160217273445E-06	0.000423361872441932	4.9261370428651	0
CEBPB	-2.23082109974943	6.51647577502883	-8.34645081810583	1.53459644882568E-07	0.0000545827084220418	7.63511028567863	0
ZFAND5	-2.23130585137164	7.52608986531889	-7.07570846603672	1.49715855372391E-06	0.00031347858070472	5.33988616083213	0
BHLHE40	-2.30704758599301	6.54035440081288	-6.56638664191111	3.96475865735967E-06	0.000618916572567028	4.37461367679224	0
RASD1	-2.32840868745351	4.19738558571761	-4.9507006351585	0.000108966632002381	0.00775733453224948	1.35439372666419	0
ITGA5	-2.33030180604047	3.9530671731532	-5.07124678830033	0.0000841967885476979	0.00630944144916907	1.64165448961357	0
TIPARP	-2.36977655443814	5.67339727032771	-6.10325453759452	9.90913689220364E-06	0.00130635454695551	3.51127859924684	0
ID2	-2.38976807182941	5.00551469790658	-5.60857817094328	0.0000271926080880011	0.00280556778229681	2.57631449696069	0
SRGN	-2.41761556090424	4.23709431294964	-5.41022823407955	0.0000411112925500448	0.00390228388885025	2.28955956747233	0
PDPN	-2.4696463839754	5.70796994332297	-6.18669083155806	8.38391606039916E-06	0.001153146575696	3.67603031960703	0
SLC25A25	-2.47457780500293	5.108942394761	-6.0895997187823	0.000010184821630291	0.00131828627610985	3.54213823917242	0
STRA6	-2.48173311236076	4.84571190345277	-4.7368215574577	0.000172782072151938	0.010662777953927	0.779839166224183	0
MT1M	-2.5415215418999	7.93099552699835	-3.93918371698873	0.000992190620547277	0.0375713033387025	-1.15777512865605	0
MT2A	-2.58511278934085	11.33186515102	-5.1423719900214	0.0000723633282691798	0.00583485710819606	1.50789084060957	0
RHOB	-2.6218077561988	5.71745079927046	-8.9086519757647	5.98646611041337E-08	0.0000266360326500205	8.59396526861901	0
IER3	-2.65709196741879	8.59780626642691	-6.34302063572378	6.14502384011074E-06	0.000892784177913232	3.93486521829817	0
MAFF	-2.67937703543176	5.99521461842033	-7.38286736323206	8.46430796694756E-07	0.000204665585253543	5.95226810764284	0
SOD2	-2.71445532044098	8.2246126837951	-4.27631773108822	0.000472004184047528	0.0221202720406315	-0.416046059197907	0
BCL3	-2.72253791892618	4.87409226808949	-5.17853155072586	0.0000670143064874849	0.00561264526922829	1.71287576484646	0
NFKBIZ	-2.77912593627058	4.95870061594139	-5.35902262707058	0.0000457753217493095	0.00423213656536797	2.07651965382282	0
SERTAD1	-2.78858268367076	4.61757920418164	-7.665790114277	5.06217048548077E-07	0.00013347256180051	6.52269439221208	0
CEBPD	-2.80698407331215	7.98564429018424	-6.19992924604681	8.16519244945241E-06	0.001153146575696	3.64365875234506	0
HES1	-2.8518978781852	5.83493137119036	-6.83664736109945	2.35440031779562E-06	0.000423361872441932	4.94020284817353	0
PLAUR	-2.86536121421253	4.08078031553181	-4.4913158238662	0.000294703809210104	0.0154264442482848	0.452305863137675	0
NTRK3	-2.97788155896319	4.64201169524972	-5.29103688474784	0.0000528199265529064	0.00470031321412676	2.00539383533875	0
MYC	-2.97810848117776	3.8853404095639	-5.68731917123323	0.0000231080962825639	0.00249252329447837	2.86119913154086	0
CCNL1	-2.99809385234795	6.07391325690223	-9.0660893217175	4.63124696993389E-08	0.0000219798981193062	8.84263020850013	0
LDLR	-3.0150811216834	5.13939492984502	-7.09058832882337	1.45593361325314E-06	0.00031347858070472	5.46865321032161	0
PLK3	-3.03586922411491	4.78779892829091	-8.82743993165811	6.84195753925039E-08	0.0000275161608360553	8.45089973805249	0
RGS16	-3.10815985537477	4.57444971935321	-4.62889544339478	0.00021836682658761	0.0124364275078176	0.642920570809623	0
PIM1	-3.14793558788984	5.01935459950281	-9.60339138866904	1.97158439216896E-08	0.0000116964244065424	9.65735353054396	0
GGT5	-3.38289765524962	5.52510160861005	-5.65804750771662	0.0000245472480992733	0.00260823670475712	2.64174177615393	0
KLF2	-3.42405892265943	4.78659826366909	-7.27789244527207	1.02710396530202E-06	0.000228498535280783	5.83943181860345	0
FAM107A	-3.46977105796557	4.32641558543774	-5.12223689644223	0.0000755294045916926	0.00584449816617673	1.73453107974869	0
BTG2	-3.5427085106268	4.61456288886425	-8.81730900568268	6.95730994590526E-08	0.0000275161608360553	8.37758452557869	0
CCN1	-3.64842454618915	6.67360263172471	-7.35007574191692	8.99019045758346E-07	0.000206455373766247	5.89047228358249	0
CSRNP1	-3.71310308970912	4.60366924321693	-9.14618840811078	4.06891104433862E-08	0.0000206904126604619	8.85539160947129	0
SLC2A3	-3.73122791908008	4.82617003915794	-8.20135566748769	1.96925733718742E-07	0.0000637233771974421	7.4186813613041	0
IER2	-3.83810192285274	7.08991899050411	-14.1644065923622	4.41197769454183E-11	1.25933955773747E-07	15.5919713427277	0
NFIL3	-3.85381433762246	3.08191207870322	-5.3255333316948	0.0000491162887566027	0.00448280589305454	2.02075614205518	0
DUSP1	-3.90338803479651	7.16016387064008	-8.02849612263737	2.6599223443184E-07	0.0000823303789965335	7.09516684651164	0
CDKN1A	-3.96105280373134	5.44275539762946	-8.31838226395205	1.61010939298058E-07	0.0000545827084220418	7.63395397992156	0
GADD45B	-4.01696555825168	6.0057267140685	-10.4337862517878	5.61367548430336E-09	4.44041730808395E-06	10.9106668046809	0
JUN	-4.0969816227927	6.05540464921865	-11.9320659540859	6.94433013213846E-10	9.88733724213874E-07	12.9219454769149	0
JUNB	-4.1180860559506	7.46978931097586	-13.2812270396338	1.25382702992274E-10	0.0000002231498656505	14.6038770879575	0
SERPINA3	-4.13712607152411	7.50383523244081	-9.65479541868824	1.82007164610092E-08	0.0000116964244065424	9.76024272966701	0
CEACAM4	-4.15086315835375	3.23835892152766	-4.70764339341372	0.000184055597582017	0.0111041677897151	0.884893900606185	0
KRT17	-4.26319567523259	4.84454934699593	-4.25407873807759	0.000495643868507611	0.0226185173070877	-0.123630949921903	0
GPX3	-4.30476549736861	4.08404236841066	-5.01251976187999	0.0000954505862711418	0.00693380330269652	1.53518723046042	0
PTGS2	-4.40444198462839	6.43569438810108	-7.86705715115425	3.53452978659436E-07	0.000100649270203061	6.83463755940912	0
PPP1R15A	-4.48491663415407	5.45100009914684	-14.0047410890053	5.30695136003989E-11	1.25933955773747E-07	15.135380292858	0
NR4A1	-4.62631397259412	4.08916835546229	-7.83028537648299	3.77277305372816E-07	0.000103301428344195	6.44264449898866	0
AREG	-4.89443179635037	2.34183503430589	-7.3726426223302	8.62476128333513E-07	0.000204665585253543	5.34404372809762	0
ZFP36	-4.91491631820462	7.19771639380997	-16.9535263012039	2.26917264564675E-12	1.61542400643592E-08	18.2834620783261	0
SPP1	-5.05991442948086	3.73788014111889	-3.76979753181808	0.00144249343333621	0.0487115244315144	-0.934608739062587	0
ADM	-5.16806800148707	4.35958278493735	-10.6021647591563	4.39036350699901E-09	3.90687472579074E-06	10.3095952940523	0
PLA2G2A	-5.17397289261193	4.36726116668174	-4.9339258041676	0.000112961025576013	0.00787191932539058	1.37929079271043	0
SAA1	-5.23637850738983	11.2083534092403	-9.50821140132295	2.28801651526902E-08	0.000012529530440154	9.54028506485342	0
SOCS3	-5.70595285083007	4.65326367345996	-6.61349344426937	0.0000036178955475509	0.000585359054613973	4.55646117678135	0
AC007952.4	-5.83958469716097	3.26581375948097	-7.46406979368536	7.29521704824609E-07	0.000185480893451657	5.53210868452857	0
EGR1	-6.15246474836364	6.20181924294279	-11.2962509401456	1.64231627121552E-09	1.94860825579722E-06	12.0278170536466	0
ATF3	-6.59606752132163	2.81831513586467	-8.48242584325352	1.21772059148104E-07	0.000045626067846071	6.92872519825046	0
MMP3	-6.92556628590072	4.01260576216438	-3.84594647543387	0.00121911195737958	0.0433942901229261	-0.77906972778271	0
FOSB	-8.08541909969532	3.72617536938042	-5.86965927548461	0.0000158989902019514	0.00191838832623206	2.9953269451823	0
FOS	-8.25729465616836	5.61838623867227	-10.7607082658196	3.49248909751113E-09	3.55186141216882E-06	10.51444465739	0
HOPX	3.34858428134825	6.35860452846722	3.54437654715451	0.00237263990378928	0.0449144819915164	-1.3964610038712	1
MXRA5	3.2872395468339	7.27180493227033	3.83697815138802	0.00124343752158353	0.0296559848897671	-0.877151757877556	1
CRABP2	1.99811245519593	8.6553525807908	3.6551783965096	0.0018580019616954	0.0374478986927622	-1.80527052913817	1
KERA	1.95943768841928	13.0901049172322	6.14989487864917	9.02273841550845E-06	0.000759502274858388	3.37538223448685	1
PLAT	1.86134597994595	8.29303581834082	4.47858308840141	0.000302990305212485	0.00942563319041447	0.0100432128790242	1
LUM	1.72928563607007	12.854995289498	5.89575893750772	0.0000150733313384323	0.00107849685726483	2.85631097669324	1
CPXM2	1.58337934150594	8.95740911338131	4.51524810992485	0.000279677241016614	0.00930739841615756	0.0233679137366778	1
CRTAC1	1.50338965032013	8.59392798027083	4.08644656356535	0.000716846170521504	0.0189964235188199	-0.891951459254469	1
CYTL1	1.40091002782892	8.37889961073477	4.48075600333241	0.000301555261493563	0.00942563319041447	-0.0157666531948788	1
AQP1	1.39864681632229	10.8824666317629	3.90368492841668	0.00107305057944465	0.026026023376022	-1.40032364270022	1
KDR	1.36566587862852	9.02691677884613	3.53132270549302	0.0024419165409903	0.0449144819915164	-2.13049673762365	1
DKK2	1.27564233137652	9.13993979077744	3.95187984995814	0.000964698469269761	0.0241556450446521	-1.22160899003427	1
STK35	1.26328756918571	8.0174181669981	3.70899379291485	0.00164979066949909	0.0361571223019713	-1.6594405378287	1
TGFBI	1.12397168875432	12.1162614252547	5.26978319896822	0.0000552365433650463	0.00254979011468972	1.54872516978729	1
GLT8D2	0.974354587692817	8.0248611378097	3.57824931225979	0.00220184482698256	0.043162191060439	-1.96666623242803	1
EIF3E	0.968404038152856	7.85985119852341	3.64574339075309	0.00189711413765649	0.0377051434859228	-1.80514829712017	1
DDX5	-0.901524355867021	9.36556372180044	-3.67896527752628	0.0017629233185086	0.0365077758488309	-1.85836132427335	1
H3F3B	-0.967409032443555	9.6697267439423	-4.21682247758228	0.00053791908723897	0.0160367127883118	-0.692866841342916	1
LMNA	-1.0067869354022	8.4824041879875	-4.19151175026365	0.000568727602868054	0.0165257183907723	-0.697884760083628	1
MAT2A	-1.03412591972625	7.56769817508299	-3.72495526622797	0.00159263337336018	0.0356102868324754	-1.60392032143997	1
MT-ND4L	-1.03871080983374	9.60775729481477	-3.75948446031815	0.00147565787135896	0.033518514506582	-1.6920639976267	1
LINC01578	-1.0933283146993	7.17122566060451	-3.70412646902073	0.0016676240893991	0.0361571223019713	-1.56681480388485	1
SLC3A2	-1.09758918337763	7.16122067680453	-4.18462162425744	0.000577418532172337	0.0165257183907723	-0.520504094711409	1
TRA2B	-1.1835642938702	7.17405613035944	-3.685486981735	0.00173771296791875	0.0365077758488309	-1.59320036355551	1
IER5	-1.19302529345494	6.89488805345409	-4.1486133565698	0.000625065573397192	0.0172013237602189	-0.533107950917699	1
NUPR1	-1.19357393013888	8.66005929822545	-3.67311578069743	0.00178584507995679	0.0365077758488309	-1.84347826476981	1
H1FX	-1.19580931976303	7.5158494553029	-3.69550342296703	0.00169969137337303	0.0363023635118927	-1.64397334875394	1
MYOC	-1.21403614623817	10.2392197005407	-3.81730412408706	0.00129868227338912	0.0304658087413088	-1.5865800925452	1
ERRFI1	-1.29135043641776	6.82948308621974	-3.96655792319388	0.000933932799225519	0.0241556450446521	-0.896865506823334	1
SLC2A1	-1.33350938948861	8.48706790664168	-4.9126565905453	0.000118229194102417	0.00445226254633051	0.86942444694197	1
MT-ND5	-1.33700640370867	10.8505475092556	-5.80284553891196	0.0000182221153373096	0.00124170700227096	2.6810158542513	1
C1S	-1.35352351259177	9.19265345338179	-4.82747153774202	0.00014202945450876	0.00508110373505089	0.654795054289705	1
UBC	-1.37289810240373	10.7090113624665	-6.05190968361038	0.0000109858679299164	0.000827409316195279	3.19685380468133	1
NR1D1	-1.41276998148347	8.04687185449987	-3.77759025590206	0.00141779061646945	0.0327235221317383	-1.56018947643012	1
JUND	-1.51075064716046	9.49826717202446	-5.41022752520442	0.0000411061137271949	0.00214619628975193	1.89528645546258	1
HERPUD1	-1.53718017863378	7.92452302428721	-5.04326901254206	0.0000893685376000712	0.00361987395104872	1.20970916827435	1
FSTL1	-1.64774543389749	7.39937198812441	-3.95446808561267	0.000959200513291143	0.0241556450446521	-1.0325302852198	1
MCL1	-1.70040276847083	8.05446494697581	-6.51199561050015	4.40766602393315E-06	0.000394210630015521	4.22641006459119	1
KLF4	-1.71338594274414	8.08795393795797	-6.7660959488599	2.69441381255242E-06	0.000275407583268751	4.71893687215732	1
C1R	-1.7882553322734	8.91486083385281	-4.35661420497543	0.000395707368687441	0.0120480264806751	-0.364156560760315	1
PNRC1	-1.9046636848929	7.95730563651783	-4.93108903515654	0.000113639265315687	0.00439507536937157	0.98238859336832	1
CEBPB	-1.95445737555835	7.03047051409692	-4.72534320652493	0.0001771137482559	0.00618170179888275	0.713441532911887	1
NNMT	-1.968114263954	9.23133362084748	-4.11159710403794	0.00067818320573185	0.01831094655476	-0.910536365324887	1
CLDN4	-1.9983575546635	7.00396582684622	-3.5302968974438	0.00244744479750469	0.0449144819915164	-1.84143748351879	1
ZFAND5	-2.01034201184603	8.02751968513215	-5.36202391368361	0.0000454818345796353	0.00224429328563649	1.89436938126415	1
MT1X	-2.02808328842651	9.91303230992632	-4.62721200054501	0.000219147568647489	0.00746667073177518	0.198637398190081	1
ID1	-2.03159110805423	7.66062158243029	-5.47357005328978	0.0000360045258810632	0.00204533194228142	2.18706854529956	1
THBS1	-2.04001979542026	9.3089817981154	-3.94519059329425	0.000979054795660253	0.0241556450446521	-1.27731915577896	1
MT1E	-2.06397842954138	9.51181484882597	-5.11740789852165	0.0000763009353046947	0.00330868601275813	1.27095247941982	1
BHLHE40	-2.06569954165401	7.1110418590911	-4.89692917354211	0.000122294973565632	0.00448728479929279	1.09442889441593	1
TSPYL2	-2.10281671129249	6.0292746195813	-4.50321072856971	0.00028712329228479	0.00933803252862579	0.450562431195895	1
CCNL1	-2.36529274568803	6.79040429513682	-5.10315620956455	0.0000786516775216139	0.00331031030980675	1.61253816979924	1
HSPA5	-2.39334030894699	8.14914165091732	-6.10930437441592	0.0000097878779605088	0.000778136297860449	3.43269738868815	1
MIDN	-2.47801253464329	6.52193949288527	-4.16842890658611	0.000598374481824231	0.0167896839900093	-0.305913396294654	1
MT2A	-2.55837895593368	11.4695045205032	-5.16317549666814	0.0000692266351505173	0.0030957285906372	1.31920652991404	1
CCN2	-2.58431982888113	6.5937587491908	-5.27604812764912	0.0000545106861711724	0.00254979011468972	2.00135563950596	1
IER3	-2.82562422198301	9.32831894860914	-6.85264463340023	2.28313212354442E-06	0.000272263505732672	4.82480265218915	1
MT1M	-2.91982972346928	7.8234920343869	-3.56332602544994	0.00227553269412306	0.0440038822336499	-1.9246923860792	1
CCN1	-3.25540812155	7.3687158666042	-7.5139818241051	6.65960585200179E-07	0.0000952989597421456	6.25360266153512	1
GADD45B	-3.30462325478941	6.59312679001901	-5.03446231164479	0.0000910660113471376	0.00361987395104872	1.53616622139255	1
CEBPD	-3.30665110680203	7.91388983294131	-5.4718570928174	0.0000361335543944121	0.00204533194228142	2.2068419309271	1
IER2	-3.42203000888603	7.74146984280191	-10.3738219298056	6.12923245102134E-09	4.38546581870576E-06	10.8238236720666	1
PPP1R15A	-3.83222818935246	6.08684019689568	-6.80227933220453	2.51383838261867E-06	0.000275407583268751	4.94432001456681	1
JUNB	-3.95939457183203	7.67973142729507	-9.39230742339109	2.74563086136399E-08	7.85799552522373E-06	9.3537129221022	1
DUSP1	-3.99362990141343	7.4541706103275	-5.54718741121841	0.0000308839558261211	0.00200886094487178	2.51232920690796	1
KRT14	-4.03271330293291	7.42717380803149	-3.53016271830673	0.00244816882972626	0.0449144819915164	-1.8825988724555	1
SERPINA3	-4.3223294754139	7.81128282196146	-6.71470126857006	2.97433137203439E-06	0.000283751212892081	4.7549300326315	1
CDKN1A	-4.3689436456973	5.71936610387586	-5.40003282407485	0.0000419940573815891	0.00214619628975193	2.30180997125061	1
JUN	-4.3732877862346	6.15456870892483	-7.05998386476843	1.54171755561518E-06	0.000200563438371392	5.39444070822717	1
PTGS2	-4.39346108150849	6.95255381078932	-5.50214268190798	0.0000339207316245197	0.00204533194228142	2.48767553832881	1
ADM	-4.41374268752304	5.36100953063906	-8.26568279804074	1.76206426625985E-07	0.0000360216280716835	7.33709439548397	1
ZFP36	-4.52545434257782	7.88588161647458	-13.2921590628238	1.23666262909089E-10	1.76966422222907E-07	14.4470936802139	1
SOCS3	-4.91957943783457	5.59797955415737	-5.45842587186	0.0000371618661770209	0.00204533194228142	2.41691969723262	1
AC007952.4	-5.08938949272194	4.75517049295915	-8.45665882885269	1.27169015116323E-07	0.000030329810105243	7.62575901702168	1
SAA1	-5.13187100698101	11.2599863152576	-9.47166570722197	2.42244674259843E-08	7.85799552522373E-06	9.39963812567851	1
EGR1	-6.31258316220264	6.51067805258162	-7.90138957429353	3.32537658569607E-07	0.0000528734877125675	6.79056250935888	1
FOSB	-6.71389682348189	5.1027991682576	-8.00282082714345	2.78158781628333E-07	0.0000497556520637681	6.93775371380058	1
FOS	-7.11276810497414	6.67903075215129	-9.69239465776961	1.7164052149418E-08	7.85799552522373E-06	9.41504083935126	1
MSMB	4.66707242328575	5.65682425663138	3.60987174221877	0.00248127857827782	0.0369885773113348	-1.36782466683108	2
ASPG	4.18391884745944	4.29744129600147	3.97477364852626	0.00116578748445085	0.0257805575132845	-0.80451667665665	2
KRT78	4.15008608501534	3.78188590321287	4.02638678990969	0.00104814143358969	0.0242951724423221	-0.720311171050454	2
B3GALT5	3.08680840836437	3.96013055749253	5.65017452195107	0.0000418917826888604	0.0037635278340653	1.81605415497312	2
LYPD2	3.07024313568394	7.36051519886206	4.56516428454338	0.000349257161666242	0.012799883623718	0.170039698887878	2
NYNRIN	2.9683574986564	3.26842156030678	4.30129505454235	0.000596514237568668	0.0171000748103018	-0.276196294656749	2
GRIN2A	2.912482823732	4.61053603102973	3.86311666526692	0.00146815221937871	0.0286845585075507	-0.907791425026415	2
LPA	2.88484903424577	2.81382407796431	4.6595877557547	0.000288837169255722	0.0113971748903964	0.287454134618231	2
SLC35E2A	2.75477498103678	2.48566700994611	3.61803106601564	0.00243961996340309	0.0366927594495694	-1.40465913832706	2
PITPNM3	2.72826850375429	2.72124781646424	5.03477032720275	0.000137087958441666	0.00817593901183922	0.858309764829273	2
CYB561D1	2.71223044386319	2.57524293539174	5.55998065596178	0.0000496891178098186	0.00428234177744357	1.61603354876869	2
WDFY4	2.71186529290817	1.91785579887317	3.99439960718287	0.00111955205919189	0.0253327889980125	-0.790888329017834	2
TEF	2.68780251225773	4.67681486903175	4.96513641307104	0.000157233379833879	0.00874078601043367	1.04208577949909	2
GUCA1B	2.65213104505139	2.21315976656353	3.572089364592	0.00268367790341012	0.0387454289137172	-1.48334150514754	2
GPR157	2.63636807493741	3.00339779454648	3.92407859841978	0.00129436877592179	0.0268958230281478	-0.894049841455839	2
TMEM164	2.56791268310065	3.26661506109727	4.11536357362361	0.000872848516104166	0.0213169945850488	-0.578671531352576	2
GALNT5	2.51312613035904	2.98005474955861	3.9220378155291	0.0012998355004129	0.0268958230281478	-0.897778106080089	2
GASK1B	2.48558539010798	3.28378211097896	4.02824886097949	0.00104412950847573	0.0242633513031936	-0.721202142035431	2
NR2C2	2.45943424385881	4.39280500850623	4.45745221790845	0.000434220751494135	0.0143042357095077	0.152512897146058	2
VAPB	2.4483987845072	4.64693505818101	5.90352717837016	0.0000260869375617819	0.00288446995325988	2.67481892867987	2
UNC5B	2.40062213531872	5.08031512791284	5.79033896249263	0.0000322003141027678	0.00324132852320595	2.56152074209681	2
STK35	2.35221644203681	6.89923523718392	6.66930091874725	6.57366955800994E-06	0.00118059232346936	4.08904923696072	2
FAM3D	2.31318515648991	5.11017453962043	3.39966027357302	0.00383856067885059	0.0468886878637748	-1.83464928423205	2
PLBD1	2.29198721118373	4.03597986520047	3.70119107763075	0.00205307986699932	0.0333194993899148	-1.20935879622963	2
ANXA8	2.23096697225104	5.46341072521442	3.48306379640989	0.00322840891017758	0.0426302499399039	-1.79008506929077	2
RXRA	2.22926373476692	5.13048677072392	5.43451729040985	0.0000631184610078301	0.00492323995861075	1.96270701842298	2
MYCL	2.22227214044979	4.31614611843187	3.45859877066684	0.00339659637293525	0.0439346221869413	-1.65290727845354	2
DAB2IP	2.21496518790322	4.83461890880009	5.75303295658375	0.0000345272398945985	0.00332070392142202	2.47775846364587	2
LFNG	2.2101588419248	4.65092927276946	3.46907699861664	0.0033235170018078	0.0435432657189976	-1.67700743034853	2
MUC16	2.18021531200315	6.05803448181253	4.22408619976097	0.000698447119227052	0.0188412196076745	-0.405933886373562	2
ADCY6	2.17090508996553	3.58867424699519	3.95093030301672	0.00122456913105874	0.0266125585242182	-0.799384235108021	2
AP002761.4	2.16551545008965	2.42041293414343	3.55687187081771	0.00276979897894156	0.0395010993220684	-1.50874355911508	2
UNKL	2.16322862034829	3.03036717241053	3.63783441667616	0.00234140643838401	0.0357835691678062	-1.36999438734127	2
AP002784.1	2.10919834145195	2.47031295950997	3.67609553980981	0.00216275436914248	0.0342164063872824	-1.31028865898627	2
ABR	2.0831894600866	4.69291691578914	4.70305679390924	0.00026473427078838	0.0108693713620423	0.640318580036024	2
TOM1L2	2.06701270035344	5.13441322290486	5.05925315067904	0.000130654057087315	0.00796752195401553	1.29124987567898	2
TULP4	2.06540703821254	3.97164060258947	3.66915622364637	0.00219410758050705	0.0345494686620688	-1.26616538683933	2
NRDE2	1.95108285586926	2.60580822614718	3.65162681170561	0.00227535818954221	0.0352768167999595	-1.35019024780405	2
LIMD1	1.94994753884691	3.4852372536708	3.58114651880628	0.00263369930196952	0.0385107652228203	-1.43550530218261	2
TBC1D14	1.91362089486787	4.75622365528895	4.15980984620368	0.000796746859287716	0.0201428816536508	-0.386246989180541	2
PHACTR1	1.90667112707869	4.25801442674465	3.87016130422284	0.0014469210132154	0.0284353891308074	-0.895598880297156	2
ULK1	1.9029754439911	4.4856660422234	4.14770426106123	0.000816780147000322	0.02049486742922	-0.387337388406144	2
SMG5	1.88452961372521	3.7033917005673	3.61074054522715	0.00247680904033029	0.0369885773113348	-1.37133448387986	2
KIAA1109	1.87553071313977	3.78643402446698	4.27635106362682	0.000627672330724408	0.0174825091484941	-0.202365963197684	2
SLC46A1	1.85552121630603	3.10388758127693	3.376220067639	0.00402986627737753	0.0482720410511579	-1.8025628029885	2
RELL1	1.85178703336744	6.05289733601116	5.47677782844941	0.0000582184980794326	0.00480639153073943	1.9967414351915	2
IQANK1	1.84263672141607	4.29305186214932	4.93098500111741	0.000168204852143418	0.00906138443629945	1.01157395795862	2
MTUS2	1.83427001885208	4.50279222335277	3.95472537575099	0.00121501602865288	0.0265195038618336	-0.750869160516325	2
ZBTB6	1.83082536372414	2.42992983342847	3.44141495189734	0.00351993203392753	0.0448891712615701	-1.70206240741491	2
ZNF652	1.8190084091964	4.23212038644086	4.1416372383854	0.000827012218053922	0.0206999923832303	-0.39832472793956	2
HR	1.81085813965095	4.67601972847442	4.19023603857274	0.000748572309386178	0.0194707313727449	-0.319347813391165	2
TRIM25	1.78321806974204	4.3345567095849	4.71596969561506	0.000257979485302486	0.010793986829344	0.646575570199681	2
ZFY-AS1	1.75384033627111	3.75378527083049	3.52503974782537	0.00295900260002597	0.0411235969080958	-1.52109699615808	2
MFSD4A	1.73961603525622	6.73634266568217	7.12350108790043	3.01456281608604E-06	0.000674056245676838	4.8501983685078	2
FAM53B	1.73692394898592	3.46483938475476	3.4566800527111	0.00341015105625136	0.0439346221869413	-1.64787612648184	2
DGKQ	1.73678289263465	4.08075587020712	3.49047254678129	0.00317913726346453	0.0425062136976538	-1.59194477374094	2
KIAA0232	1.73525564116634	4.33903371769408	4.51745219267901	0.000384569324234028	0.0134284474083151	0.295017710426854	2
ERMP1	1.72049292861207	3.95186019568997	4.48913242285405	0.000407237280688632	0.013890242434878	0.203403581145724	2
KREMEN1	1.71942374129229	5.0052127216409	4.5164611843209	0.000385340334660635	0.0134284474083151	0.280728767145487	2
SFT2D2	1.71940718794347	4.27682312384261	3.48559493459062	0.00321149042866908	0.0425744620464667	-1.62501630668953	2
MSLN	1.70981477847443	4.65665785393705	3.59002764733048	0.00258559796902625	0.0381470480415573	-1.48055965158077	2
TFRC	1.66221149943661	7.16369881499164	4.84575395532974	0.000199159061986005	0.00968356226757861	0.646948847991236	2
CRABP2	1.65908310343309	5.66938259749783	3.41415337840947	0.00372483150754977	0.0462876427071324	-2.03405765636327	2
MAVS	1.65509217183577	3.50192598142468	3.44025900325047	0.00352838744004501	0.0449400435718138	-1.67788500093301	2
USP46	1.65458201330202	3.82045860284363	3.82779881665976	0.00157943226680539	0.0299289029540411	-0.97885378281438	2
AHNAK2	1.64009496637379	7.16542227820927	5.46652460759805	0.0000593699307092296	0.00485674994143308	1.85591487462172	2
NOTCH3	1.62954321821697	5.28925908730687	5.85723875108012	0.0000284266209612238	0.0030428580862961	2.72707443119739	2
TTC3	1.62614186094011	4.88182481788611	4.45333909762193	0.000437855754176941	0.0143042357095077	0.144258687255447	2
H19	1.62553415304833	8.54928139977856	3.81827991042727	0.00161085556214043	0.0304098098804071	-1.53586535683399	2
CELSR1	1.61412808479844	5.07486856151438	4.81177007608468	0.000213083813490331	0.00978936820570773	0.813836635445951	2
DCDC1	1.59347553141831	6.53224878495807	4.9906816412716	0.000149510486539354	0.00859558508960884	0.992167945460832	2
SLC7A6	1.58988450275354	4.56947879139646	3.76613029503175	0.0017945443525408	0.0313003296277671	-1.12659915157916	2
HOPX	1.58809786243664	7.50276634247986	3.49385468274527	0.00315689502746707	0.0425062136976538	-2.12871401872709	2
TNNI2	1.57618563963368	6.36962615677642	4.86930359605755	0.000190061521861779	0.00955876043844237	0.765623490150284	2
CCNT1	1.5698657148641	3.57362337131888	3.53976431466114	0.0028699260257405	0.0403876862531482	-1.4947448654006	2
TEX261	1.56905053627163	4.61820498017027	4.47944188119313	0.000415304032048799	0.0140699972069866	0.220201401284717	2
DNAJC5	1.55543455344434	4.72194019889514	4.58820747637673	0.000333409479710298	0.012333699208989	0.42144867308897	2
PWWP2B	1.55485637769041	4.40537509764896	3.81196370003845	0.00163205369110969	0.0304728999182291	-1.0255779838116	2
B4GALT2	1.55013031872533	6.04368401672448	5.6996852981481	0.0000381623084521163	0.00345936169049725	2.4003279942076	2
TMEM245	1.54444968959382	5.26898012099242	3.69041635113526	0.0020994663350136	0.0334783363912945	-1.39742614714755	2
SEC16B	1.5391772614062	6.13259308294277	4.81748569406248	0.000210673655583066	0.00978936820570773	0.694941255456693	2
NEBL	1.53882895172671	5.00787855432044	3.37098318348657	0.00407388780660431	0.0485853563043102	-1.96562649224743	2
MGAT4B	1.53668135084881	4.73797162209881	4.81347918290216	0.000212360162467096	0.00978936820570773	0.840781029069309	2
TPCN1	1.53163164255774	4.97968110119835	3.69097560184114	0.00209703296645957	0.0334783363912945	-1.35387766859588	2
TMEM184B	1.52891082253565	5.05526920577155	4.70572885812189	0.000263321761229709	0.0108587850880874	0.622336996972996	2
ZHX3	1.5237609573159	4.11765447209122	3.90295550278638	0.00135209572487483	0.0273820206465442	-0.836137641891539	2
CALML3-AS1	1.5231588896702	3.78500218935607	4.00956497522067	0.00108510074778984	0.0247580129801845	-0.648886606002742	2
CPT2	1.51757343915053	4.35703117275183	4.64193321456772	0.000299258818870106	0.0114426427377659	0.522948078960873	2
TGDS	1.50996303435881	2.79341267257635	3.40879724125855	0.0037664651414411	0.0464438385455641	-1.75235870130766	2
SNX19	1.50695511366308	4.22316274955862	3.96657368687122	0.00118567366255584	0.0259952488829434	-0.722881856862601	2
ESRRA	1.50097738948953	5.82681607130016	6.29764915517078	0.0000127046853234953	0.00177547977395846	3.48340917551532	2
MROH6	1.50051206855065	4.55593152632566	3.70648322651359	0.00203067539368803	0.0330866782191729	-1.2287563735209	2
PTAFR	1.4886074772748	5.16357082315203	4.18877959851338	0.000750809359235242	0.0194707313727449	-0.396629169395712	2
CDC42BPG	1.48284222640662	4.15095265086633	3.69074078313467	0.00209805434594832	0.0334783363912945	-1.24058764386804	2
KIAA1522	1.48154278409839	6.0148940761368	6.11344974710917	0.0000177356103253138	0.00225893305181402	3.13803645512354	2
FRMD4A	1.47877526228664	5.29107069402214	4.55543396439308	0.000356178838363685	0.012799883623718	0.299054694381677	2
MYO5A	1.47865723879829	5.67489648485331	4.59213994512256	0.000330779463308682	0.0123270479993035	0.317607825394138	2
CACNA1D	1.46546815166722	4.47241997990583	3.64874310915605	0.00228901102371498	0.0353794607075578	-1.35803605037317	2
ASXL2	1.46184331921559	3.70721133351669	3.42075460488492	0.00367415036996196	0.0462694631070804	-1.70695464629729	2
PDPK1	1.45940963366872	4.33560367439237	3.73237972271065	0.00192453800927807	0.0322745024155932	-1.18003696927358	2
TMEM184A	1.44193400034437	4.4541509056148	3.97921101904139	0.00115516736023043	0.0256786881342837	-0.716001898137539	2
SLC23A2	1.43849775565091	5.40408537193396	4.66092983205805	0.000288060312537509	0.0113971748903964	0.4759792787651	2
C4orf19	1.43747883707249	5.17186010646229	4.09538060178812	0.000909431872708695	0.0219441331011868	-0.591310446681265	2
STX16	1.43646478177703	4.06893228654268	4.03448040930907	0.00103081621927639	0.0240411535062963	-0.592838343612478	2
NT5DC2	1.41107281745678	5.83578500061709	6.45694247633195	9.55664261021574E-06	0.00145449973312173	3.75582625933673	2
CLCN7	1.41071870025748	5.059620778144	3.93341558201149	0.00126965252704402	0.0267978668128626	-0.880554503934916	2
FAM168B	1.404910843141	4.8515611716233	3.50774050908009	0.0030671951539058	0.041756488366152	-1.70645692980486	2
TNS3	1.40334325072618	4.61055166140291	3.89085670399674	0.00138632588812835	0.0278984221726949	-0.911371611161413	2
FGFR3	1.3998651172202	7.85653958269706	5.72770011164137	0.0000362063547110499	0.00337322538057948	2.29290858581508	2
ARHGAP23	1.39560080662772	5.74820671482762	5.02791611082202	0.00013894708517437	0.00817593901183922	1.14108730651083	2
MUC20	1.39374872698142	6.1551603931372	6.31135734273006	0.0000123954616300445	0.00175666387213392	3.4782588448194	2
CPAMD8	1.39075226174552	7.86012561142079	4.97159335051875	0.000155243299384513	0.00867810043559429	0.829742001596415	2
ZMIZ1	1.38860573145026	6.07811244299331	6.74388042183002	5.77266406346221E-06	0.00109593482653881	4.2344187450815	2
WNK2	1.38708546793254	5.08485647998966	6.02200176301804	0.0000209664899497357	0.00248193908087342	3.01573966399926	2
NIBAN2	1.38691073549903	6.04699424086825	3.76603446644481	0.00179490063558156	0.0313003296277671	-1.388918191592	2
C6orf62	1.38263620497877	4.96055065995408	3.55655980605128	0.00277159373100579	0.0395010993220684	-1.64169516279152	2
HS6ST1	1.38152200058872	5.4408603590872	4.82902981349206	0.000205890829069482	0.00972616677040907	0.811939257476709	2
WSB2	1.37658010012068	4.58569555351326	4.18522687915598	0.000756294807033901	0.0195320208199896	-0.343926670977176	2
HLF	1.37404719923014	6.65822355997945	3.84822592024028	0.00151407144815058	0.0293537320063413	-1.32933761357964	2
EPN3	1.37182404620129	4.43840713623953	3.91337662767998	0.00132329765364583	0.0270630507946837	-0.840429638559922	2
NBEA	1.36972023849525	5.96911343862107	4.86727394523599	0.000190828491270869	0.00955876043844237	0.799567424705974	2
PTPRF	1.36521001042617	6.75295719874128	6.14509096622376	0.0000167422852111905	0.00218780355577921	3.13641723003413	2
GNE	1.36325569273784	4.87879987852568	3.74256848476307	0.00188432585990597	0.0320636384222386	-1.2536128919752	2
PTPN14	1.36251424054157	4.77574380311254	4.0582499890743	0.000981595294340444	0.0234340789890612	-0.613853130815929	2
RAB3D	1.3578574237678	4.74284756538312	4.21313338164763	0.000714280731215873	0.0190639064124512	-0.30567090264031	2
RNPEPL1	1.35429965860421	4.42130871034712	3.51078867882624	0.00304784821113298	0.041756488366152	-1.60772272371154	2
RCBTB1	1.34437443399351	5.33106993059814	3.98980388643279	0.00113020947732151	0.0254981339928454	-0.836773410718595	2
RCBTB2	1.34257735744683	5.52508049533824	3.70711141560744	0.00202803231671629	0.0330866782191729	-1.4466260341852	2
DCAF11	1.34040640522331	5.02193630514215	3.8047720375168	0.0016565328130202	0.0305275332685151	-1.1468619217081	2
CREB3L2	1.33699757104838	4.84606011991988	3.45350672874142	0.0034326874542162	0.04411200659556	-1.79942541607529	2
VPS13D	1.33661904815068	4.81869866499206	5.03494634413533	0.000137040555023902	0.00817593901183922	1.24327600440987	2
CPXM2	1.33462757254513	7.50427556237761	4.64047644422325	0.000300135806168425	0.0114426427377659	0.18949212359663	2
NR1D2	1.3302871299413	5.36352064546918	3.41638886907219	0.00370759087566276	0.0462876427071324	-1.99223776284671	2
GAB1	1.32536182253028	4.04472679053993	3.48906899105114	0.0031884135131282	0.0425062136976538	-1.61672519970491	2
FA2H	1.32343929873928	7.0229045895115	4.66211223352913	0.000287377659002993	0.0113971748903964	0.275485047856115	2
ZKSCAN1	1.3219280761993	5.12918358747133	4.22124212468119	0.000702523906002571	0.0188960558532703	-0.341882976815185	2
ARHGAP27	1.31873246812545	4.84477759499039	4.23670531130442	0.000680646996247761	0.0184536443031213	-0.288270895900491	2
SLC38A1	1.31802196190075	5.7949263750642	5.82952177007096	0.0000299310351359856	0.00314832533177664	2.63813874483111	2
ZBTB5	1.31362461280111	4.09055410377702	3.43194163960981	0.00358982682212255	0.0454350157033926	-1.72263411767061	2
KIAA0100	1.31069624010861	4.54373335818759	3.85251985957592	0.00150068319229669	0.0292067200790895	-0.978910106889794	2
IGF1R	1.30998357878423	5.41098054509401	4.83336499920698	0.00020412368467275	0.00968817224140193	0.808316768396678	2
ARAP1	1.30680239907771	4.83997049184746	4.42031995770528	0.000468187386544857	0.0147599304594684	0.0787155387280505	2
DOK4	1.30283325065646	5.27524256083345	4.04460637047148	0.00100954884520188	0.02383856570538	-0.712288069888334	2
ZBTB7C	1.30220693401197	5.03730720065084	4.18473655434907	0.000757055070542231	0.0195320208199896	-0.402368101262726	2
SLC35C1	1.29214385295163	5.49677390571376	4.84094466545552	0.000201071375018875	0.00968356226757861	0.82011692868954	2
PIP5K1C	1.28929812482148	4.06925757533123	3.41632001331491	0.00370812071811194	0.0462876427071324	-1.73371507542294	2
ADGRF1	1.28901178857438	5.70692470755171	4.98062008870394	0.000152504581460046	0.00860294545245253	1.05190595033068	2
DMRTA2	1.2813401265062	7.10268368157475	5.90434005633645	0.0000260476866958578	0.00288446995325988	2.66789218039251	2
EPB41L4B	1.25730049943256	5.75738635425063	4.41285700941856	0.000475335450838956	0.014807508688364	-0.0768994006202295	2
NECTIN1	1.25106909512878	6.19261722321438	4.09004595596565	0.000919458912446897	0.0220801803747988	-0.784960640740406	2
IRAK1	1.23681743181323	5.12037838053132	4.46825367645154	0.000424821063299186	0.0142676193263271	0.124851948101927	2
PLXNA2	1.23454299350245	4.65066913765433	4.46238921990905	0.000429898347511849	0.0143042357095077	0.178936373868627	2
LRATD1	1.22750359394507	5.97245314209232	5.7647944697465	0.0000337753455119312	0.00332070392142202	2.49637199664715	2
NBEAL2	1.22678652860181	6.19444633669489	6.24791247355759	0.0000138958389288177	0.00191534152468169	3.35693107298013	2
WDR41	1.22023980753679	5.22789112118033	3.49581483479155	0.0031440755748411	0.0425062136976538	-1.82513808930948	2
SGPL1	1.21878700426593	4.8822242689006	3.80491793399672	0.00165603254607059	0.0305275332685151	-1.1415861466212	2
PHKB	1.21711515937134	5.16274261968971	3.68605760403474	0.00211852932857308	0.0336783044784868	-1.43315246821242	2
HDHD2	1.21236210881168	4.70956137380787	3.93655631377951	0.0012614463514541	0.0267978668128626	-0.85748328499964	2
MRC2	1.20866682167727	6.44458276415644	3.73523235602259	0.00191319317826834	0.0322745024155932	-1.5448934973549	2
KAT2B	1.20798696724092	5.68827788620293	5.82154335631383	0.0000303792470407219	0.00315129880127571	2.62639299624035	2
GRK2	1.20588187610664	4.9402639808119	3.52747947906484	0.00294405442563106	0.0409724420894879	-1.69916878334404	2
NIPAL3	1.20194243581811	4.02345134363847	3.75610941523442	0.00183218975513282	0.0316960773535184	-1.11499354324819	2
MAL	1.19975920562188	9.59603105715716	5.01166395654955	0.000143459886584141	0.00834389236306144	0.849464879832028	2
CYS1	1.19654148576232	4.91998291944227	3.57961279298276	0.00264209652372361	0.0385107652228203	-1.5781705232903	2
TBC1D9B	1.17998735201738	5.10758652652223	4.28681103865922	0.00061440940189953	0.0172686798936119	-0.231979631148054	2
VPS26B	1.17473632101375	4.62595398374275	4.16549416060867	0.000787513077179071	0.0200099913701409	-0.383493412811543	2
CTDSP2	1.17302782701487	5.79359624250429	3.66395479063069	0.00221790783157608	0.034791840921654	-1.60365569561784	2
SCD5	1.16968466056994	6.6500504805114	4.92108457418157	0.000171530632567515	0.00918053843028903	0.817374426124974	2
SLC66A3	1.16936912299135	4.8995695658315	4.13479662027898	0.000838705337966925	0.0208371681743783	-0.498545315196392	2
KIF21A	1.16776434811147	5.77549482536909	4.89030699208193	0.000182308455965926	0.00940711632784179	0.86200532471913	2
TMEM250	1.1656935984338	4.69287367590987	3.84248169494192	0.00153217039025877	0.0294374288502927	-1.03176253414873	2
AKTIP	1.14688406131916	4.72861015538445	3.77914420612511	0.00174681568365047	0.0311578186450848	-1.17374780031066	2
KLHL36	1.14529020335723	4.28589195887021	3.99404841661281	0.00112036286067537	0.0253327889980125	-0.68489476744864	2
ERBB2	1.14031915116757	5.75535458474849	4.83598277028565	0.000203064166016606	0.00968356226757861	0.754401843313335	2
VPS41	1.13968814112036	4.83773121427465	4.11816340878462	0.000867843540845961	0.0212463301897617	-0.51521239057847	2
SPIN1	1.13807764116981	4.81303819676765	4.30373490505811	0.000593552483211736	0.0170637859602185	-0.160577563389687	2
VPS36	1.13485708827449	4.70514569773561	3.87361408950674	0.00143662850248117	0.0283943368220901	-0.990511453708447	2
MBTPS1	1.13348818773297	5.29714822291781	4.26469459160314	0.00064279654844423	0.0177073980634261	-0.319440587152686	2
WASF2	1.13276087212358	5.96209089715574	3.69292700877502	0.00208856434475557	0.0334783363912945	-1.57128584708053	2
FAM83F	1.13038620586249	5.34933591307551	3.55090641235074	0.00280431004021017	0.039829860429334	-1.73118809667983	2
PLCD1	1.1279378869029	4.90812807916731	3.38333814924937	0.0039707897366929	0.0479677731709797	-1.99691562534042	2
HERC2	1.11663709335333	4.22975949714191	3.39060746741227	0.00391134812451303	0.0475313826435388	-1.83338822593385	2
ALS2CL	1.11609885199124	5.84626147002797	3.97843906332738	0.00115700784531207	0.0256786881342837	-0.975109015722225	2
UXS1	1.11267434180926	5.77887045811161	3.73117135413861	0.00192936404784001	0.0323015990838039	-1.46551020793769	2
RNF213	1.10999079796027	4.86606183942101	3.69265875717301	0.00208972644833211	0.0334783363912945	-1.37066890458782	2
SOGA1	1.10783857165349	4.78014628362233	3.8131244164335	0.00162813715943867	0.0304728999182291	-1.11545964259129	2
EXOC5	1.10502493761047	4.60076242788209	3.47567391774943	0.00327831515517086	0.0431759255122111	-1.73688758084404	2
JAG2	1.1000931097212	5.23921837336755	3.40652010331377	0.00378430571764423	0.0465497361013891	-2.0006129292113	2
NR2F2	1.09771555599373	4.55039485875801	4.32354860764304	0.000570049018402379	0.0167277920298677	-0.0879615076506131	2
INAVA	1.09560804499304	5.20059311396663	3.78577036295102	0.00172300779212132	0.0309035729132349	-1.24208658032479	2
KIAA1211L	1.09410940346848	5.12622539049776	3.69666081688044	0.00207245627391238	0.0334719984399781	-1.39949044495591	2
UHMK1	1.09239720271962	5.40239540577623	3.91795010289994	0.00131085575497738	0.0269077120654205	-1.0192768697166	2
USP22	1.0881422030669	5.91422808161237	5.13040931001421	0.000113664900381825	0.00744725410864866	1.29948119072521	2
FOSL2	1.08077855529109	7.13545393774616	4.13672093959134	0.000835399088032415	0.0208064000588667	-0.809639986005402	2
ATRN	1.07723547865942	4.38915012095603	3.64411145172936	0.00231111191710208	0.0355029131448567	-1.38079473654415	2
TXLNA	1.07285503807726	4.83420374857218	3.52936663080938	0.00293254374086398	0.0408904162178223	-1.70092195241982	2
UBE2Q2	1.06958259771164	7.08453682199909	5.35392641845243	0.0000736820381030557	0.00549176790661442	1.61745982077677	2
SH2D4A	1.06522950573802	4.86043122027881	3.98085707929167	0.0011512527447826	0.0256786881342837	-0.810718202332874	2
PKP1	1.06499683180614	7.24767764245082	3.80058276564383	0.00167096268330081	0.0305695027624959	-1.50616781579402	2
MAPK13	1.06110313825007	6.26517494434209	4.55365353520293	0.000357460474882206	0.012799883623718	0.119942020303588	2
ARPC5	1.06062948104453	6.63175416507017	4.76515483560561	0.000233829921388432	0.0102295507348278	0.504360936769697	2
PLEKHB2	1.0582747969561	5.85275056715194	4.43136502973465	0.000457809326200224	0.0145890623907143	-0.0749773755660978	2
FAM169A	1.05393231338247	6.37773393511746	3.40101013878198	0.00382782357282076	0.0468559133694921	-2.22230765104	2
MLLT6	1.05385875075913	4.54953554572266	4.02472845408696	0.00105172755767285	0.0242951724423221	-0.674336337108587	2
CELSR2	1.04853293633151	5.41836534810699	4.3203915591936	0.000573729429826717	0.016748209585385	-0.221943768646542	2
C11orf54	1.04580378141224	4.42568775178797	3.41272578030262	0.00373588327537786	0.0462876427071324	-1.83939845778822	2
LNPEP	1.04309637683183	4.77079801345957	3.38213451397776	0.00398071837798599	0.0479677731709797	-1.95044770699309	2
TNNT3	1.04109870543095	5.97454109092904	3.49097788009701	0.00317580406962342	0.0425062136976538	-1.98402074669496	2
EFR3A	1.03592889569608	4.94664824319509	4.31994423796677	0.000574252862945519	0.016748209585385	-0.15013718054426	2
CRTAC1	1.0350642616102	10.2441195899314	6.74444550577759	5.76700020596359E-06	0.00109593482653881	4.08781406331634	2
DEAF1	1.03461712634604	4.44158824105208	3.63366456045829	0.00236175127629134	0.036005971730369	-1.41803826249842	2
CTDSPL	1.03373662296031	5.53822656653008	4.19070857022019	0.000747847972327442	0.0194707313727449	-0.507668875106021	2
POF1B	1.03114939140391	5.82464037598858	5.13180216428884	0.000113356087014045	0.00744725410864866	1.30681178046748	2
SCEL	1.02913787685596	7.30167295354384	3.87504623911189	0.00143238109691988	0.0283943368220901	-1.36101816806765	2
SCAP	1.02837365120572	4.50770740735128	3.72275032076298	0.00196333631404451	0.0324088094918621	-1.26127459400284	2
PROM2	1.02394030304412	6.33626646998512	4.80952310818336	0.000214039058363715	0.00978936820570773	0.620825236920923	2
B4GALT5	1.01985548048549	5.43335997664851	3.7247769135632	0.00195510598760139	0.0324088094918621	-1.41077121446198	2
FAT2	1.01812225763545	4.61089179264351	3.51983854138121	0.00299112426360621	0.0413416103577001	-1.6699618430079	2
MFAP3L	1.00121375818804	4.32666279035016	3.46667385479643	0.00334013749190484	0.0435907437659488	-1.71636663359618	2
RB1	0.999126282534971	7.98414220781195	3.67916699499306	0.00214902105784736	0.0340526769827719	-1.80905642197946	2
SLC39A9	0.994388164803993	5.06060987146362	3.54559413230196	0.00283540465788187	0.040013803180375	-1.71156393617583	2
ERBB3	0.983414971676697	5.52341229185296	3.81326986585271	0.00162764704762423	0.0304728999182291	-1.26177433979337	2
PPP2R2C	0.98125795287265	5.04066263189092	4.20790270098072	0.000721970743369585	0.0192181735973142	-0.391601969856367	2
RARG	0.978960194125629	5.94959128425717	4.63898903600349	0.000301033956961595	0.0114426427377659	0.325259134999145	2
MAPK1	0.967799130140396	5.53522534483815	3.89476344435687	0.00137517814999459	0.0277295441788488	-1.11202374711062	2
RHOU	0.967749589463101	6.78740117715087	5.00142718702146	0.000146379659359163	0.00846478237052814	0.949594325074642	2
TMEM30B	0.967130852899081	4.81513836696077	3.75172505465583	0.00184890967443356	0.0319103415851638	-1.24863132235527	2
RNF44	0.967019020021899	5.1510482744137	4.09763743527734	0.000905223400538533	0.0218950910005258	-0.630820644120899	2
PRRC2B	0.967001507486025	5.1719304231752	3.97776015532783	0.00115862894185697	0.0256786881342837	-0.872487679120209	2
TMEM30A	0.941338275586704	5.69138771809414	3.94004793754163	0.00125238633155034	0.0267978668128626	-1.03210920300382	2
AL391650.1	0.939647567805902	8.14213646270724	4.38360124662312	0.000504449053857636	0.0155480959309581	-0.377695824778457	2
SERINC5	0.938752601131317	5.67847506182196	4.56047970364363	0.000352572182423977	0.012799883623718	0.202985764235332	2
ATP6V1B2	0.929603483208302	5.45677921144723	4.50506821106061	0.000394318605098171	0.0136344804278275	0.12417223055603	2
GIT1	0.921694271870943	5.00326552222663	3.87204679992927	0.00144129128396922	0.0283943368220901	-1.04603841360028	2
XDH	0.918358231638692	6.34880103284955	4.87376466728584	0.00018838688594558	0.00955876043844237	0.740217513072658	2
NCOA4	0.917486913054407	6.63767727165103	4.79340411143707	0.000221021986588705	0.00992822870114087	0.551867366824279	2
KCTD15	0.915536273905897	4.65814094032812	3.63738167286094	0.002343606845715	0.0357835691678062	-1.46464126335732	2
ZNF219	0.915409689972757	4.78637632264038	3.53549667740084	0.00289546335638385	0.0406280975993155	-1.67801847746424	2
PTK6	0.914097789838224	5.57109334940111	3.75010543680964	0.00185512494293358	0.0319148519047781	-1.39353635022668	2
LRP11	0.912974324168593	6.28736381594579	4.48620757202235	0.000409655001182925	0.0139255021010223	-0.0283654702354035	2
ARID1A	0.904116000504404	4.79703044332808	3.85386944608016	0.00149649999805046	0.0291817499619839	-1.04455040066114	2
GPC1	0.901391695450076	6.73739902501533	3.92998673478876	0.00127867318478734	0.0267978668128626	-1.19970928678984	2
ARFGEF1	0.898361026577659	4.96784543896802	4.17191526735876	0.000777213225529473	0.019816943051844	-0.456591667515998	2
CSK	0.896810171928452	5.04057869640013	3.38788887924543	0.00393347370325053	0.0476276924213079	-2.01283807220981	2
EIF4EBP2	0.896263644064917	5.80277068694483	4.95709497443035	0.000159748610224226	0.00883181602239647	0.963784028425511	2
HGSNAT	0.892887219845647	4.76665111987814	3.69847944130992	0.002064655825118	0.0334534088765496	-1.34977621963974	2
ZNF185	0.891526142875393	5.94609627389778	4.86253965291394	0.000192629896431181	0.00959525751430961	0.762043701826922	2
EFS	0.89152032753916	5.53264253509401	4.00793981334797	0.00108874065998536	0.0247848609067256	-0.88040690334982	2
PLEKHF2	0.890127049941879	5.19288239174087	3.59961332446905	0.00253466851969181	0.0375608757660369	-1.63853852401069	2
SEMA3F	0.886501281963644	5.4363505281725	4.20401151837745	0.000727746075705014	0.019269950036168	-0.473927982869016	2
SREBF2	0.885081403350969	5.17990528056028	3.49247659617364	0.00316593902032259	0.0425062136976538	-1.84790139960931	2
PIK3R2	0.88422516137292	5.12212471691859	3.99926943248579	0.00110837006988922	0.0251747621743236	-0.823661667897646	2
IBTK	0.882957395806917	5.595050910026	4.32339472298844	0.000570227853930097	0.0167277920298677	-0.263361907573547	2
TRAK1	0.882771659194345	4.77648893598522	3.7299702528358	0.00193417313415829	0.0323283223852172	-1.29868723874881	2
CTDSP1	0.86933179550611	5.185867400377	3.77453200380875	0.00176358286308036	0.0311982117947695	-1.29268446103353	2
GDPD2	0.868196373466983	5.94212872587134	3.74697284672545	0.00186720599868792	0.0319520863244861	-1.47168228748622	2
DGCR2	0.863276139127283	5.60412798994735	3.74290953068427	0.00188299457900334	0.0320636384222386	-1.43415992642008	2
ESRP1	0.859452424289378	6.14304498150153	4.98155008630315	0.000152225262113833	0.00860294545245253	0.972165759540486	2
KRT3	0.858064219631011	10.9233219835752	4.85845719720441	0.000194197319297998	0.00962568190530272	0.525338582647628	2
LAMA5	0.854734150828151	6.37894222362139	4.24410283577756	0.000670427737927062	0.0182320105378975	-0.524343314103149	2
CBX5	0.854237000598581	5.23625540357383	3.78665015450247	0.00171987138006279	0.0309024032610567	-1.2812254365998	2
OXR1	0.8516898653461	5.43601736827624	3.48785378250019	0.00319646680265308	0.0425062136976538	-1.92113464503456	2
ZDHHC20	0.850205071310694	5.29602209651925	3.48887925466115	0.00318966957503445	0.0425062136976538	-1.87705239572186	2
SPECC1L	0.843928811287696	5.32939422600181	3.42984094952824	0.00360551246061775	0.0455195371992	-2.00600421971971	2
KIF1C	0.834045709706958	5.60628994498715	3.42442523027072	0.00364626710199441	0.0459758641356739	-2.07855440528246	2
ITPR3	0.830959079491963	6.33023229832201	4.44532400149783	0.00044502879621668	0.014418232573037	-0.117040942494118	2
MLEC	0.828138457233326	4.97460072646775	3.62736443557588	0.0023928268601649	0.036259975703282	-1.53403247254036	2
GGA2	0.825832409207872	5.65100647867724	4.07462844230062	0.000949073339141843	0.0227370855677267	-0.769895341285782	2
PI4KA	0.818912601180137	5.14663782613535	4.43097292721277	0.000458173694639804	0.0145890623907143	0.0193990419766497	2
PLXDC2	0.817062371779171	6.46005496188148	3.51094785408689	0.00304684127448403	0.041756488366152	-2.03308712570658	2
MFSD14B	0.81142879991343	5.31143445236738	3.90786139807388	0.00133846050640849	0.027207251748449	-1.05118682369568	2
SPTBN2	0.806958442078756	5.09092509993883	3.81443906228236	0.00162371268234302	0.0304728999182291	-1.19682293656899	2
MYH14	0.796969432268245	7.11557087645794	5.34814848045578	0.0000745064410863436	0.00551238095743227	1.5922926285794	2
SUCO	0.790875040115137	7.95308094975912	3.83095390475123	0.0015691539341947	0.0298073675179845	-1.50195399058932	2
ARPC1A	0.787820178054956	5.91667417019595	3.94211004593729	0.00124706655471332	0.0267978668128626	-1.08341177152991	2
RMDN3	0.786309437747139	4.73715927848848	3.76353849188029	0.00180420561399234	0.0314081607058667	-1.23942939323682	2
LGR4	0.783087259571451	5.59461693418846	3.44195358072673	0.003515999039503	0.0448891712615701	-2.04061111016725	2
GALNT3	0.783012001614814	6.13417053935595	3.65876591683716	0.00224190907374283	0.0348656709428135	-1.68346913964953	2
PLXNB2	0.780528428685191	7.07064262337811	4.27770807964508	0.00062593533475272	0.0174825091484941	-0.531983855795188	2
TMPRSS4	0.772367736238442	7.67072981044569	4.17145560076116	0.000777945985438122	0.019816943051844	-0.791195934855618	2
EFCAB14	0.769434747894474	6.12563842458511	3.45691526064225	0.00340848654204229	0.0439346221869413	-2.10094652922192	2
RNF13	0.768816682235653	6.17558871102582	4.81372758075562	0.000212255199061346	0.00978936820570773	0.631520775930953	2
SLCO3A1	0.761176133880354	5.66267405049868	3.61584921156787	0.00245069051480117	0.0367795160155129	-1.69994192767118	2
PRR34-AS1	0.755267196976688	6.49717386383198	3.48063659240043	0.00324471632323235	0.0427894307265583	-2.09953784896766	2
MT-ND3	0.753808994772855	12.3235658392004	4.19266216467659	0.000744860895382962	0.0194707313727449	-0.843533684903134	2
ADGRG1	0.752233896502819	6.04299852264283	4.64184975086039	0.000299308993652039	0.0114426427377659	0.306535262325208	2
NADK	0.750052450254417	4.80377248960209	3.39190049177691	0.00390086822730241	0.0474613495805524	-1.98973517955261	2
ACSL1	0.749369385544447	5.39979536699891	3.64592597088525	0.0023024281537381	0.0354235964570531	-1.60031632304235	2
SCRIB	0.747927913167962	5.52454056893602	3.40222688213051	0.00381817099437328	0.0467946851953519	-2.1102553252677	2
TFAP2A	0.741608648461884	5.72775008828965	3.73352371766807	0.00191998026715074	0.0322745024155932	-1.48447847202657	2
LDLRAP1	0.737611311347899	6.03829835441644	4.67830709634388	0.000278192900834882	0.0112416745710867	0.378309250563433	2
WLS	0.736082900868441	6.92628898910509	3.64991479116662	0.00228345382235645	0.0353478651700778	-1.8015197757584	2
MAL2	0.723686143355405	8.40706801499839	3.49287837983506	0.00316329955637913	0.0425062136976538	-2.21436612269197	2
HDAC7	0.723533457202577	5.48299633354859	3.94038653245251	0.00125151125951725	0.0267978668128626	-1.0240433418317	2
TANC1	0.721810361260777	4.96544191313514	3.42983557381248	0.00360555268810996	0.0455195371992	-1.94562895585393	2
CLPTM1L	0.710875365498964	6.09340388474452	4.12912926127335	0.00084852011413076	0.020939319258514	-0.735291213870996	2
DDR1	0.706881124317617	7.12551126583852	4.90832128660993	0.000175918254560334	0.0092192160280525	0.727124089990482	2
SYVN1	0.706119940443807	4.95720816426278	3.39594075777223	0.00386830199724683	0.0471792178136941	-2.01750875914122	2
TSPAN14	0.703369513615534	6.22120484509706	3.58279731781888	0.00262469098634184	0.0384980185197836	-1.86115430505819	2
CAPNS2	0.703063077854584	6.29171713553806	3.55875705339214	0.00275898161394865	0.0394891507817231	-1.92300126314348	2
MYCBP2	0.684106509324807	5.88293198031258	3.67056374957756	0.00218771138270177	0.0345494686620688	-1.63449622426084	2
LRP1	0.684053490230985	7.74892488273377	3.43592809244184	0.00356024730836176	0.045117390953068	-2.30272054435515	2
MYO6	0.683901313320596	6.11596499141847	3.43619033192475	0.00355831003487001	0.045117390953068	-2.14055356468227	2
CRLF1	0.68325954596585	7.3381138194636	4.33934551638125	0.000551991847094464	0.0163357116631309	-0.431652733993714	2
PDCD4	0.672853777796312	7.60839078674695	3.81406205628004	0.00162498026465404	0.0304728999182291	-1.52192574997627	2
CRK	0.663843001173809	5.51987064063046	3.90281048153064	0.0013525009204266	0.0273820206465442	-1.11189395535686	2
MREG	0.659457084646785	5.91395728601911	3.61033493405184	0.00247889469209025	0.0369885773113348	-1.76169283675669	2
GLG1	0.650620840396659	5.68248714577234	3.50809016364524	0.00306496965101353	0.041756488366152	-1.93817038111722	2
EVPL	0.647824578368017	7.10978743885707	3.92027539047034	0.00130457536680968	0.0268988470099159	-1.26941623506269	2
ATP2B4	0.633041385282355	6.19689271622711	3.53488821474731	0.00289912284598574	0.0406280975993155	-1.96026144017611	2
TGFBI	0.624366271385147	12.8360115581506	3.46521287975084	0.00335028235187331	0.0436641118846454	-2.34494139396001	2
C1orf116	0.601950082691456	6.26921187219305	3.51703114294144	0.00300860694545465	0.0415262045063987	-2.00981195611997	2
ICMT	0.597137990178592	5.65664001489579	3.41459315396706	0.00372143355110297	0.0462876427071324	-2.12150600207236	2
YAP1	0.594370783771929	6.7283000703095	3.49706149590914	0.00313594945986625	0.0425062136976538	-2.10074372537584	2
MAT2B	0.582436727769615	6.43057560851449	3.46308678289624	0.00336510074585765	0.0437463096961495	-2.13717841494169	2
CALM2	0.573612323147749	9.34109953536873	3.66990581654617	0.00219069888183461	0.0345494686620688	-1.87496913244371	2
SCARB2	0.542631068347701	7.01537256224966	3.48700288529259	0.00320211786750363	0.0425062136976538	-2.15288596271059	2
CXADR	0.512031742921991	6.0781623628265	3.37796205626676	0.00401532825136503	0.0482126883833352	-2.27155353274532	2
RPL23	-0.501819463062628	10.4246613697664	-3.51269068120539	0.00303583795712746	0.041756488366152	-2.21764138143989	2
C1QBP	-0.504506147478628	8.19944119101521	-3.73251806738298	0.00192398625770561	0.0322745024155932	-1.73294446957596	2
MYL6	-0.509369417202047	10.1541830532476	-3.37081174604679	0.00407533698279048	0.0485853563043102	-2.50326901309489	2
COX4I1	-0.512212182140257	9.32828872112335	-3.80259743931516	0.00166400742198248	0.0305533625547221	-1.6074947255566	2
SSR4	-0.518111107863401	8.75583215729914	-3.57347779237956	0.00267595513494779	0.0387416698817908	-2.06890111609806	2
YBX1	-0.520380898615434	8.6673212967555	-3.415481993292	0.00371457530416199	0.0462876427071324	-2.39012642116885	2
SIVA1	-0.521157286014198	7.51746237823855	-3.52376876173967	0.00296681996259211	0.0411363666555803	-2.14138098450218	2
PARK7	-0.521871631058863	8.20973535963337	-4.1224176223161	0.000860294467868416	0.0211128852090049	-0.933736657731268	2
TALDO1	-0.523050225336318	7.3292555739968	-3.43953487999332	0.00353369449855321	0.0449507383621269	-2.30577637088128	2
EMC4	-0.523979928666901	7.0432599881698	-3.79434392060843	0.001692687572914	0.0307433616582322	-1.56660978202437	2
PSMA7	-0.527051385400583	8.17485941165517	-3.58877613521894	0.00259232263939214	0.0381902641252763	-2.02710472928652	2
RPL9	-0.52902448122652	11.2197938401104	-3.92880731413093	0.00128179098510596	0.0267978668128626	-1.37479841573629	2
SPCS1	-0.539043651689108	7.53734709956233	-3.57668623147724	0.00265819410960188	0.0385502649197949	-2.0345116144967	2
RPL13A	-0.541711687901916	11.5021838789218	-3.417688106361	0.00369760743131207	0.0462876427071324	-2.4272092707725	2
ZNHIT1	-0.541956551376508	7.22338726840815	-4.34161827971376	0.000549442335625831	0.0163357116631309	-0.457011319502652	2
SLC25A5	-0.546322949303728	7.98957405408366	-3.78738183654521	0.00171726735479004	0.0309024032610567	-1.61616457599487	2
MYL12A	-0.549010120049379	8.1304921586754	-3.72721319077656	0.00194525781256891	0.0324088094918621	-1.74272492026446	2
SUB1	-0.549378330037572	7.4426137100126	-3.4901161325653	0.00318149028491952	0.0425062136976538	-2.20765018333499	2
MCTS1	-0.549946507716171	6.38407657183094	-3.75767330356336	0.00182626273002725	0.031682509637128	-1.59584780563765	2
RPS12	-0.550253226724063	12.392598321587	-3.49343653268072	0.00315963649576297	0.0425062136976538	-2.28554638571035	2
MRPL51	-0.551851257289504	7.66242916809308	-4.3717128232155	0.000516794278131943	0.0157099215304037	-0.411999178281901	2
AK2	-0.551906632027131	6.61672905365024	-3.92933883736124	0.00128038495177328	0.0267978668128626	-1.26405701381473	2
GNG5	-0.552100784033621	8.15352424830042	-4.29622066423531	0.000602722432919555	0.0171763512334097	-0.577655387314122	2
C12orf57	-0.556176168364772	7.85169041787613	-3.38873373996995	0.00392658437724832	0.0476276924213079	-2.42781669775916	2
PSENEN	-0.557773070774227	6.2714418922412	-3.63055300186865	0.00237704818782219	0.0361296961720044	-1.84711662075934	2
BLVRB	-0.56235963058866	6.80561931090938	-3.91740476148954	0.00131233309346453	0.0269077120654205	-1.30162345574725	2
RAB13	-0.563692078870578	5.54206350768689	-3.40917868378031	0.00376348488149017	0.0464438385455641	-2.2136963640694	2
RPS3A	-0.567150964433717	11.2685655133073	-3.96695435262813	0.00118474293061544	0.0259952488829434	-1.29722142666328	2
EBPL	-0.567870685083597	6.23754298579141	-3.93830393712998	0.00125690338108164	0.0267978668128626	-1.21609347402905	2
RBM8A	-0.569756798533829	6.97183775076013	-3.66202832364066	0.00222678846685999	0.034791840921654	-1.83490719043159	2
SNRPC	-0.569850144769168	6.73459007162286	-3.45270049309101	0.00343843684705181	0.0441295300446879	-2.24627754679131	2
ANAPC11	-0.575199305913788	8.24100682424904	-3.36026223444477	0.00416550724598051	0.04948445561872	-2.49503457816072	2
C19orf53	-0.576546158092132	7.45570616021804	-4.63524152523455	0.000303309078084377	0.0114732930213722	0.127817795718373	2
RBMX	-0.581410371441364	6.24523128997395	-3.35428269503055	0.00421749511839334	0.0499252186838516	-2.405791776162	2
MRPL22	-0.581535214647728	5.66569581006782	-3.41608721941516	0.00370991261749894	0.0462876427071324	-2.21235046089717	2
RNF5	-0.582480906845805	5.58514137255424	-3.46021979882023	0.00338518663320821	0.0438940050300786	-2.11439569212826	2
RPL10	-0.586564338503619	11.4859242802692	-4.15266884031994	0.000808503142367028	0.0203378965462426	-0.91903351250336	2
NT5C	-0.587109405382059	6.32188029866909	-3.57844211327261	0.00264852410397452	0.0385107652228203	-1.95746533847687	2
SEC61B	-0.588068005583977	7.2898576992476	-4.19346635633076	0.000743634803197507	0.0194707313727449	-0.76277179175349	2
SNRPB2	-0.58908927137279	5.47003799948821	-3.41521207261132	0.00371665666747893	0.0462876427071324	-2.18949955740024	2
CLPP	-0.589398430248395	5.97097438084355	-3.56238523975644	0.00273828166315034	0.0393478450351571	-1.95392310148509	2
POLR2F	-0.58960660343472	6.33391064853288	-3.60941979613969	0.00248360680314279	0.0369885773113348	-1.89557564365499	2
RPS11	-0.589676321058711	10.7411343752301	-4.01266276236299	0.0010781966873831	0.02467489677779	-1.19622566533271	2
SCNM1	-0.589843506503943	5.27629391484261	-3.52332660113725	0.00296954436987059	0.0411363666555803	-1.94169316526371	2
COX6A1	-0.590281087507272	9.95411184538353	-3.61905604198681	0.0024344366555179	0.0366787574514238	-1.99346042822744	2
RPS13	-0.590327705018067	11.1860770509103	-3.70613136741942	0.00203215733844651	0.0330866782191729	-1.83215107009954	2
RPL36	-0.592746183136672	11.2553213399918	-3.79711666577058	0.00168299738341282	0.0306763857493771	-1.64618984423762	2
PSME1	-0.593020924025688	7.88380618791428	-3.79317186709899	0.00169680056277546	0.0307507031683261	-1.60217605305333	2
SELENOH	-0.593779397656871	7.66289294372573	-3.77567301105899	0.00175941981052879	0.0311982117947695	-1.63175572248282	2
BUD31	-0.59487038710659	6.71966168422916	-4.13997759947174	0.000829833837669807	0.020719077108272	-0.84282624455718	2
NDUFS8	-0.597222255159696	7.36243941188136	-4.35225275293161	0.000537671622339792	0.0160535663619673	-0.442117241590076	2
ESD	-0.597887206497705	5.47549991507215	-3.39446049129326	0.00388020200342673	0.0472670612088133	-2.23435799617568	2
MRPL41	-0.597933863885968	7.18365480565039	-3.52911160234684	0.00293409665168631	0.0408904162178223	-2.11795411085187	2
DSTN	-0.605491535094886	8.5792796526771	-4.20450483431636	0.000727011296420234	0.019269950036168	-0.772820489913541	2
ATP6V1F	-0.606185064222196	8.23331398860182	-3.66299105962698	0.00222234598590578	0.034791840921654	-1.87692147225161	2
MRPL57	-0.607069513755822	7.47389295163139	-3.97058126946012	0.00117591209698833	0.0259474287717031	-1.22622792513806	2
GMDS	-0.613528813940538	5.62135147569241	-3.80918917155037	0.0016414541597774	0.0304728999182291	-1.4134421682573	2
ATP5PD	-0.61406484859206	8.23297052428522	-4.64289651152483	0.000298680350097712	0.0114426427377659	0.123568303164282	2
BEX3	-0.615345613459855	7.27237135753923	-3.79248829072466	0.00169920403116571	0.0307507031683261	-1.58344678445486	2
RPL10A	-0.619827938907163	10.671789301204	-3.84161870134396	0.00153490832557521	0.0294374288502927	-1.54678790541884	2
RPL39	-0.620400613037795	11.4240934589513	-4.12526050282657	0.000855287015354441	0.0210413152774973	-0.974514763011968	2
TRMT112	-0.621641276469097	8.32370206891183	-4.71490015825476	0.000258532183052267	0.010793986829344	0.26688455883281	2
RPS14	-0.622123323239936	11.6013112129431	-4.10343984073594	0.000894493811330049	0.0217400887188477	-1.02172034001529	2
EIF1	-0.622195970767125	10.0577305714852	-3.93963906301296	0.00125344386104531	0.0267978668128626	-1.33691279058287	2
EMC3	-0.622502661453328	5.74034367524803	-3.38826560448466	0.00393040025166549	0.0476276924213079	-2.28400484112649	2
NDUFB11	-0.623455085325094	7.67810702453188	-5.08269528224475	0.000124785221953462	0.00779868884034617	1.01256074320054	2
RPL26L1	-0.624758301086316	5.8716198230863	-3.36283781614869	0.00414331133244027	0.0492789581879598	-2.34964873506984	2
SNU13	-0.625451129045754	7.54808464195735	-4.39682997556289	0.00049106547459304	0.0152503111276394	-0.358404812887655	2
RPL7	-0.627146415896027	10.39821023479	-4.36080131464843	0.000528396453155541	0.0159489152551858	-0.479021944892239	2
TBCA	-0.62733514549881	7.7821053423912	-4.71916852668284	0.000256333674121758	0.0107917549331093	0.286345501555672	2
DDA1	-0.632223576578365	5.25381024038593	-3.80334864004784	0.00166142152943316	0.0305533625547221	-1.37535847039833	2
CBR1	-0.63476225892917	7.42334359519926	-4.44464269313225	0.000445644039973614	0.014418232573037	-0.257317938201288	2
RAN	-0.635120050645438	8.15680695139731	-3.69685057997316	0.00207164095855513	0.0334719984399781	-1.80620891366406	2
TSPO	-0.636939141600505	9.00535485355717	-3.9213230468973	0.00130175569615464	0.0268958230281478	-1.35965142778829	2
RPL5	-0.638312173346845	9.85028568580224	-4.21626763733655	0.000709712825701977	0.0189923682239715	-0.766851419496779	2
NOL12	-0.644262211679898	5.16424388369767	-3.71442320225312	0.00199752168814866	0.0327346306614851	-1.54468146214315	2
SAP30BP	-0.6448450781074	5.18680636036352	-3.46461564679755	0.0033544383310307	0.0436641118846454	-2.05011262351924	2
LAMTOR2	-0.645558011348249	6.69138678552164	-3.83682638544324	0.00155020255075161	0.029543919066045	-1.46193268197144	2
NDUFA13	-0.6460494220487	8.55242939870996	-3.56182663129633	0.00274145853986251	0.0393478450351571	-2.09007314564728	2
SMIM12	-0.646818317532276	5.19794971015644	-3.62222101053868	0.00241850103467259	0.0365389750914047	-1.73536775544487	2
TMEM126A	-0.64741149693846	5.4537229518662	-3.91100664057721	0.00132979198829394	0.0270857631299872	-1.18441244517276	2
NDUFS3	-0.648324309733833	6.19680202166476	-4.27079063587641	0.000634841197884987	0.0175971684107954	-0.537984948866591	2
KRTCAP2	-0.649443751668099	7.37178391861238	-4.46759163757146	0.0004253911546311	0.0142676193263271	-0.209323865708786	2
SNRPD3	-0.649503329857083	7.12660302483705	-3.80595008786234	0.00165249772523691	0.0305275332685151	-1.54995574057439	2
RPS23	-0.650528841224542	11.3160671330143	-3.6860185925152	0.00211870072896861	0.0336783044784868	-1.87549561639601	2
GAS5	-0.651392932471481	7.88575111929532	-4.35713032189353	0.000532359300117429	0.0159898485903927	-0.448759349778475	2
SNRPD2	-0.655085921385892	8.57596376964834	-3.38248482833282	0.00397782612949215	0.0479677731709797	-2.45647133118827	2
ELOB	-0.657609744939657	9.70374298241014	-3.43640928955511	0.00355669330832794	0.045117390953068	-2.36364075666317	2
EIF4A3	-0.657725658329151	6.39454612177929	-3.64689314196647	0.00229781294718531	0.0354235964570531	-1.82755778422377	2
RPF2	-0.658116772619318	4.87668416808487	-3.49214720527907	0.00316810455170604	0.0425062136976538	-1.94194696887382	2
HSD17B10	-0.659493674329647	6.2451727280027	-4.56090194933242	0.00035227206539976	0.012799883623718	0.0445344963448955	2
TCEAL9	-0.662024605056023	5.6462193903334	-3.55773132200751	0.00276486210400086	0.0395010993220684	-1.93128538134894	2
TMSB4X	-0.662978418198518	12.2373404625573	-4.2623730526258	0.000645852803201046	0.0177073980634261	-0.705030154700316	2
PABPN1	-0.663231071483644	5.43333518497428	-3.8732652660664	0.00143766495316314	0.0283943368220901	-1.2588484066963	2
RANBP1	-0.663390446313677	6.66732931737249	-3.76745832031674	0.00178961419020775	0.0313003296277671	-1.60266581700006	2
NHP2	-0.664923287950852	7.70852364407099	-4.09385481453408	0.000912288364098261	0.0219603959798007	-0.981886602188549	2
PFDN5	-0.664931310581004	9.0466739864616	-4.74928465300901	0.00024135739057955	0.0104229101459718	0.325274426067797	2
SLC38A2	-0.665044770437084	8.00085111772302	-4.36957321662382	0.000519048639119953	0.0157309259241716	-0.426058401619621	2
TPT1	-0.665482608771422	12.1142033926936	-3.77424748829744	0.00176462248513137	0.0311982117947695	-1.7057029488844	2
COA4	-0.667035554340078	6.4686595304166	-4.24661035088638	0.00066699932186539	0.0181879327279392	-0.609329185296076	2
TPI1	-0.668191354579289	8.52138415418455	-3.73647320744755	0.00190827938619292	0.0322745024155932	-1.73181723571048	2
RPS4Y1	-0.669094654059282	7.71889663393141	-4.35247697395476	0.000537426233494951	0.0160535663619673	-0.454179496246538	2
OAZ1	-0.670261355207927	9.19847679749238	-4.45665297439657	0.000434924666318133	0.0143042357095077	-0.26791729989931	2
FAU	-0.675794975643162	10.4022614470288	-4.74630284420375	0.000242799254688329	0.0104403679515981	0.301540678617494	2
MRPL14	-0.677392177949476	6.59650064181728	-3.41323706371781	0.00373192141643879	0.0462876427071324	-2.31994379574641	2
RPS7	-0.677842112819759	10.8940336688313	-4.28832610192779	0.000612512170787041	0.0172635783262163	-0.633713121317734	2
RPS16	-0.679234268580437	10.8736469462303	-4.30862319958133	0.000587663574808536	0.0170405501144769	-0.591984681511287	2
NASP	-0.681919206068851	5.53258143853015	-3.94732442917532	0.0012337164062493	0.0266960311390978	-1.12562522677857	2
BTF3	-0.682646330007485	9.41987000317849	-5.32086024170253	0.0000785308808275981	0.00568473181933304	1.45160446539831	2
LAP3	-0.683190896446027	5.60600525931394	-3.50868239881818	0.00306120383944613	0.041756488366152	-2.02903882186525	2
ATP5MC2	-0.684134944869616	8.41340861235955	-4.86696052144505	0.000190947212097686	0.00955876043844237	0.569613460386019	2
EMC6	-0.685264945199623	6.38612976537612	-4.12892696519555	0.000848872601490413	0.020939319258514	-0.843081359657876	2
LSM8	-0.685674424156853	6.33207941037444	-3.38099225450729	0.00399016360009044	0.0479677731709797	-2.36372572633297	2
RPL18	-0.685884484845875	10.752958004729	-4.55405570593599	0.000357170561221849	0.012799883623718	-0.0910234491708195	2
RACK1	-0.687527577271387	9.90322332741938	-4.05596327474389	0.000986225030909967	0.0234595656288796	-1.09623138898377	2
PABPC1	-0.688110898547629	8.91806736143493	-3.68355663298152	0.00212954580428409	0.0337973026541112	-1.84660466779785	2
MRPS24	-0.689663197068421	7.04993396207472	-3.93369856811187	0.0012689109256061	0.0267978668128626	-1.28540693853691	2
CAV2	-0.691125901164508	6.08939673639117	-3.91172737725431	0.00132781359331107	0.0270857631299872	-1.26048690164071	2
IDH3B	-0.691471443391867	5.37724198115791	-3.73720666818182	0.00190538084622879	0.0322745024155932	-1.52910403270511	2
RPS6	-0.693745750989439	11.2302799459265	-4.78135207710047	0.000226395725983859	0.00999120085460348	0.36136587027087	2
TRAPPC2L	-0.693861445271274	6.58642728696647	-3.88447201506011	0.00140474132438411	0.0281733946500824	-1.35821869662088	2
RPLP2	-0.697758490416112	11.2470798907273	-4.58849929867656	0.000333213576417242	0.012333699208989	-0.0276966553310229	2
UQCC3	-0.698474904766234	5.94778344813545	-3.37646218585245	0.00402784251214762	0.0482720410511579	-2.33495993047666	2
SNHG29	-0.698877402445619	8.54376851554564	-4.12881941939348	0.000849060053416191	0.020939319258514	-0.927566030768838	2
DTD1	-0.699740543050836	5.19258572865315	-4.04618150696089	0.0010062808407823	0.0238239948704742	-0.875344757062162	2
EIF3K	-0.700049726871256	8.15485982619331	-4.76883934355051	0.000232117060366464	0.0101989600934819	0.377593184290715	2
ELOC	-0.703318326087291	7.50497999615286	-5.33812997877922	0.0000759585836511372	0.00557879758173535	1.51609349987766	2
PRPF40A	-0.704343442441456	5.64916720031271	-4.41349126745434	0.000474723642137927	0.014807508688364	-0.194760033619509	2
RPL19	-0.706876490503415	11.1375080070143	-5.36060063663871	0.0000727414874223427	0.00546212571972845	1.50815503941032	2
RPS5	-0.708288573755377	10.4750815045714	-3.92876677385847	0.00128189828999163	0.0267978668128626	-1.36534846779364	2
TXNDC17	-0.708883425661667	8.11808457950518	-5.10102453725554	0.000120386232681041	0.00761840423419268	1.03856846709174	2
GRPEL1	-0.709351060740776	5.47474680704846	-3.54774266867836	0.00282278716702485	0.0399477981358706	-1.92883471423225	2
POP7	-0.709423307478919	5.54599760717449	-3.75000406751717	0.00185551464562663	0.0319148519047781	-1.52805554179078	2
MICOS13	-0.711495075386686	7.23149710736368	-3.76979735432091	0.00178096392005318	0.0313003296277671	-1.62998575671408	2
KLF9	-0.711835847361497	5.21103373628337	-3.38137736353201	0.00398697668343556	0.0479677731709797	-2.22611983545812	2
RPS19	-0.713607178088889	11.3511656704327	-3.87397270499775	0.00143556374388047	0.0283943368220901	-1.48999974804642	2
PHPT1	-0.715706006360088	7.59843144445837	-3.46761948139106	0.0033335875190733	0.0435617631388513	-2.26190110105559	2
HNRNPA1	-0.716507070013254	8.13450989878256	-3.65754782152366	0.00224758111163138	0.0348999400389428	-1.8869364791321	2
JOSD1	-0.722122072087191	4.71161553109899	-3.74201938572078	0.00188647127270575	0.0320636384222386	-1.42012165596333	2
UBA52	-0.72212858362106	10.5482824367788	-5.06572443820938	0.000129006047393945	0.00791499298096266	0.93666423073062	2
COX6B1	-0.722646426660916	8.92671192596606	-4.51802392762848	0.000384125229363052	0.0134284474083151	-0.139910780336328	2
CCT2	-0.722873444652954	6.30775332693946	-3.58475648740778	0.00261403997786804	0.038441202989251	-1.94998675616824	2
PSMB2	-0.723502966420227	6.78534109376052	-4.71041587897655	0.000260862758485663	0.010846285437532	0.304824952804204	2
RPL28	-0.724108262609619	11.2169673032682	-4.50166975006466	0.000397038010135593	0.0136348001978988	-0.203452968245407	2
CFL1	-0.724818826758327	9.21917932410542	-3.66274314754435	0.00222348910771876	0.034791840921654	-1.89379784505228	2
NDUFS5	-0.727080283199436	8.50894930364221	-4.68160677424975	0.000276358754604782	0.0112416145665318	0.196418416541256	2
EIF4A1	-0.729690051260139	8.89623617203502	-3.7203424558636	0.00197316038598404	0.0324941731649286	-1.77099724751566	2
RPL26	-0.734813485058464	11.1399491714087	-4.49696238010267	0.00040083651851053	0.0137184253375951	-0.212033642450139	2
CD58	-0.737452664681669	5.02664174080754	-3.91714850067322	0.00131302788949726	0.0269077120654205	-1.11910272033707	2
CCDC124	-0.740138290098022	5.36351735305958	-4.31430606134052	0.000580892289319928	0.0168928850148472	-0.363275447735433	2
ATG12	-0.742238699319634	5.50404436974832	-3.51206117397912	0.00303980775063574	0.041756488366152	-2.01001932515813	2
RPS4X	-0.742744751127276	10.3598985821117	-5.47625488112057	0.0000582766613744991	0.00480639153073943	1.74129504778348	2
DEF8	-0.743689031709181	4.85113487950384	-3.7896297051662	0.00170929212182191	0.0308223966483371	-1.34510704134313	2
SNHG12	-0.748813662217554	4.91227344114487	-3.54670684239295	0.00282886312505679	0.0399775572532605	-1.84809246594225	2
RELA	-0.749115665047952	5.45364801624753	-3.56841236773986	0.00270423829949524	0.0389828735953025	-1.89059496642586	2
ATP5F1D	-0.749134365276454	7.57458528824843	-5.10592937305459	0.00011923643492328	0.00761840423419268	1.05955649938951	2
COMMD1	-0.751064069107159	5.23058309744768	-3.70897672993403	0.00202020446787909	0.0330525160256901	-1.57410358728967	2
EIF3G	-0.75150802499905	6.61499989313966	-4.557675175353	0.000354572196690085	0.012799883623718	0.00769744753498092	2
RPS18	-0.752337559369996	12.1230002459988	-4.50287005004359	0.000396075360391244	0.0136348001978988	-0.213288598042537	2
TPRKB	-0.75452008384772	5.97503165282713	-3.98151456591045	0.00114969288581314	0.0256786881342837	-1.10836856584725	2
SERPINB6	-0.755723316353166	5.03138553354127	-4.32848333956214	0.000564344398667215	0.0166522971829605	-0.291868045948052	2
SNRPF	-0.756635683512307	7.02477751438982	-3.48761583740945	0.00319804606313007	0.0425062136976538	-2.19817732991673	2
MRPL52	-0.756989426044134	7.38620980102955	-4.02426014694985	0.00105274251489291	0.0242951724423221	-1.11545614737861	2
SNRNP27	-0.757063907149903	5.07027710787252	-4.35985842874279	0.000529411418727098	0.0159489152551858	-0.233967449112675	2
PSMB3	-0.759779826578717	7.41766477400596	-4.94309072607176	0.000164228289180311	0.00893224349044482	0.741992933670951	2
EEF1D	-0.759799477593365	8.69330199935756	-4.63276332104445	0.000304823277966895	0.0114873851045052	0.0951773709103509	2
GLCE	-0.76295595968344	4.85392033219753	-3.5903124536473	0.00258407008178466	0.0381470480415573	-1.75289101927298	2
NDUFAF2	-0.762970581079053	5.76431370803739	-4.03383911185772	0.00103217832585172	0.0240411535062963	-0.983612686875865	2
CYBA	-0.763121567496542	6.78336395390763	-3.73477309257814	0.00191501509707129	0.0322745024155932	-1.68004296016418	2
RPS8	-0.764646086961758	11.693806737989	-4.23555832010969	0.000682245645076636	0.0184536443031213	-0.752727162097845	2
MRPL11	-0.766585225743857	5.59903317966329	-3.6460446370758	0.00230186139447732	0.0354235964570531	-1.74955048606554	2
RPL18A	-0.771741291443789	11.0791799535256	-4.97882953485131	0.000153043851718247	0.00860294545245253	0.757607411864523	2
CD59	-0.774549244623167	7.40416972439752	-3.73364430384205	0.00191950047831174	0.0322745024155932	-1.71234103394867	2
RPL7A	-0.775388681251872	10.7030066499992	-4.78929422795901	0.000222839609551882	0.00994943070349304	0.383704540568441	2
MTX1	-0.77738177494471	5.10578053611574	-3.76959881731295	0.0017816965151778	0.0313003296277671	-1.42863610764915	2
ARL2	-0.777955855295575	5.84353440776907	-4.91131785316381	0.000174877857195944	0.00921267538798739	0.774446077009744	2
S100A6	-0.77946366809172	13.8133108266702	-3.95318568461655	0.00121888267073287	0.0265463147898575	-1.36266197393752	2
MRPL24	-0.783231985785734	5.76053508637133	-4.42106996632129	0.000467475122976001	0.0147599304594684	-0.196058515279417	2
AK1	-0.783389164662416	5.58696357237276	-3.51261006418721	0.00303634605389605	0.041756488366152	-2.02074074382787	2
RPS24	-0.786465728975218	11.6358202216805	-4.70673245657224	0.000262793238198115	0.0108587850880874	0.205696720836358	2
CENPX	-0.787783458762628	6.82802282676557	-4.25196548472853	0.000659737145691649	0.0180387911955146	-0.625558165705502	2
RPL13	-0.793331048356309	11.6512641526569	-5.21287650642377	0.0000967942982800435	0.00665647259372339	1.21287987786267	2
SSBP4	-0.794375571197866	4.61234070244808	-3.3572430176128	0.00419167701383108	0.0497366204164721	-2.1763729702416	2
COMMD4	-0.795929797753717	5.99828774622455	-5.16568471868069	0.000106104739879691	0.00716527444744595	1.25943387705075	2
RNF181	-0.796365680724205	7.180635709222	-5.38513875922632	0.0000693889561929634	0.00537070520933537	1.6160792274983	2
CARD19	-0.797762770598041	5.88550936951116	-5.29686810160772	0.0000822548507758536	0.00586984615962155	1.52328241283999	2
SS18L2	-0.799185582057837	5.87787101969251	-5.10379003359963	0.000119736542017962	0.00761840423419268	1.14792734779452	2
PFDN4	-0.800387161354919	6.65307591865797	-5.95687396083661	0.0000236368613688736	0.00267229324824276	2.7215846049168	2
HCAR2	-0.803090057970534	6.94232836062053	-3.53890957045942	0.00287502265356207	0.0404029021510357	-2.09103772783996	2
UFD1	-0.803517806366616	6.16519054930242	-4.29356050341897	0.00060600324864445	0.0171763512334097	-0.493227911631058	2
EEF1B2	-0.807237329515742	9.30261694626232	-5.57095085468474	0.0000486653250314136	0.00425800435187899	1.9357712311493	2
SNRPA	-0.808452587916586	4.86912011847741	-3.35482348625849	0.00421276688893354	0.0499252186838516	-2.22215216293283	2
MRPS6	-0.809647358334717	6.34788049520575	-4.64445461995083	0.000297747117580088	0.0114426427377659	0.198353482838233	2
RPS3	-0.811014940218248	10.6832711021539	-5.28302016110979	0.0000844869329047572	0.00598667266822301	1.3619827995554	2
RNF126	-0.812456878972704	5.69521690055286	-3.84510406308727	0.00152388087525254	0.0293997024560929	-1.35863906224392	2
RPL24	-0.812621915556367	10.7145345866884	-5.82761206390999	0.0000300376895100932	0.00314832533177664	2.40732708006253	2
PHC2	-0.815670704512828	5.49700738270243	-3.6091455436785	0.00248502069791913	0.0369885773113348	-1.81295754950616	2
CLIC1	-0.819939309627123	8.02322616633569	-4.4633936929394	0.000429024319059437	0.0143042357095077	-0.236994540049322	2
CLTB	-0.820539136428959	8.79929996279835	-4.53969218436211	0.000367675635934278	0.0130726227871756	-0.0946603133314214	2
ZMAT5	-0.820884737526292	4.66407269974957	-3.44738064433974	0.00347661523368666	0.0444494313613153	-2.01684385099324	2
NDUFS7	-0.828705041114682	6.45845347729598	-4.81861371601176	0.000210201312722679	0.00978936820570773	0.538174827558016	2
EIF5A	-0.828740182912781	7.86706612180333	-3.60204033607319	0.00252193399549024	0.0374825699595609	-1.99578478097349	2
CTU1	-0.828931527914853	3.6198553317546	-3.57967861635647	0.00264173558712933	0.0385107652228203	-1.541638084943	2
RPL22L1	-0.82926494094473	7.00314638367086	-4.38128042922586	0.000506835168490783	0.0155480959309581	-0.372787566327164	2
OSER1	-0.831363351363407	5.24353379458579	-4.0576417362581	0.000982824620690104	0.0234340789890612	-0.871781800791175	2
H3F3B	-0.832527798421705	9.64790494202047	-6.48952695063262	9.01979998835884E-06	0.00142894561339684	3.63590223027186	2
AP2S1	-0.833724033278397	7.50240931395482	-4.62656369085567	0.000308645333723632	0.0115880199549522	0.105072357744722	2
IL6ST	-0.83543860368913	5.27508470785312	-3.72438752034622	0.00195668467813258	0.0324088094918621	-1.55318470462225	2
DNAJC30	-0.836350688076841	3.63098650514259	-3.57655772929921	0.00265890318568253	0.0385502649197949	-1.55178690903589	2
RPL11	-0.83856323977094	11.0484122820185	-5.994025560764	0.0000220729043818853	0.00252383595330148	2.71545749458422	2
SOX15	-0.838591252299988	7.29571325022591	-3.92728280540572	0.00128583242441187	0.0267978668128626	-1.31237187260764	2
RABAC1	-0.85280190143832	7.31392448653753	-4.11012935750414	0.000882283969694404	0.0214952573924094	-0.939030682040968	2
NUDT8	-0.852871274436374	5.38570404883138	-3.84521919798141	0.00152351796402566	0.0293997024560929	-1.32076432631848	2
ZNF580	-0.853915530890752	4.62583184340413	-3.9453107123766	0.00123885480625003	0.0267496932628493	-1.00459703112681	2
S100A13	-0.854849156443086	7.8612112843313	-3.80105446353808	0.0016693316158315	0.0305695027624959	-1.58796621313772	2
SRA1	-0.855688586873654	5.9065735765653	-4.03385098344663	0.00103215309419369	0.0240411535062963	-0.998803725315907	2
ATG101	-0.856018805653451	5.1741861728574	-4.37796868797984	0.000510260058310797	0.0156055826952074	-0.216716394953996	2
CCDC59	-0.858777485201773	4.79076654533081	-3.8718056254853	0.00144201014868694	0.0283943368220901	-1.18353930571453	2
S100A11	-0.859546118971293	10.4468356691609	-3.7578812170524	0.00182547620859666	0.031682509637128	-1.71663202391098	2
GSTO1	-0.862023266268198	7.82516961276365	-4.8456460683673	0.000199201755240343	0.00968356226757861	0.53640822826075	2
DCTN3	-0.864105220997827	6.33746064733906	-4.82191914407439	0.000208823471819816	0.00978936820570773	0.552207447811924	2
RPL32	-0.864868254587829	11.5345668413328	-5.75953162735873	0.0000341096662507492	0.00332070392142202	2.26918980986981	2
RPL12	-0.867082740982562	10.9188356314915	-5.10122207568531	0.000120339705118076	0.00761840423419268	1.0018005062566	2
NME2	-0.872306749685174	9.79024149442494	-5.897460633825	0.0000263818172825226	0.00288536788583415	2.54874874715749	2
NAA10	-0.876365986721018	5.94733702170867	-4.83919198071422	0.000201772979096681	0.00968356226757861	0.619027692223185	2
RPL8	-0.877451361053371	10.618839175545	-5.36283272962754	0.0000724297131713	0.00546212571972845	1.51809609550031	2
AGTRAP	-0.877472002576095	5.28043710206929	-3.69123418662273	0.00209590879123482	0.0334783363912945	-1.6239181654244	2
PRMT5	-0.879966481153413	4.59001559638248	-3.47321483062156	0.0032950924892683	0.0433233313270944	-1.9448332362412	2
PQBP1	-0.880338082700931	5.38395929770341	-4.29160367564983	0.000608428250374242	0.0171966434136675	-0.419966179046538	2
MZT2B	-0.881309356899725	8.08228171449518	-5.04692812688074	0.000133853123123219	0.00811343448714353	0.931329871194529	2
PNRC1	-0.881600734241181	6.87460203374451	-3.66638332942907	0.00220676342793778	0.0346944587686093	-1.82914224755056	2
TNS4	-0.886620749823679	6.38842472956969	-4.43577329842598	0.000453733183612476	0.0145869413951593	-0.227743004180336	2
PPM1G	-0.886747601097336	5.49121085764623	-3.9479994225051	0.00123199885726623	0.0266960311390978	-1.13053774616854	2
RPS15	-0.886926598801361	11.2239078913217	-6.65628434189254	6.72497875064944E-06	0.00118059232346936	3.91712619703345	2
TMEM160	-0.888544394421904	6.60655996222416	-5.73001505852309	0.0000360494545101912	0.00337322538057948	2.29778671741387	2
CARHSP1	-0.888891512160884	6.85643472226471	-4.19267792605147	0.000744836845417708	0.0194707313727449	-0.751027621470945	2
H2AFZ	-0.889826072500997	8.30665787871928	-3.74878201099656	0.00186021919572497	0.031941169876083	-1.70416407844039	2
RPL35	-0.891892194499553	11.1436745723475	-4.73042632882859	0.000250626715575474	0.0106856186954255	0.259438500659201	2
IER5	-0.89537932114257	6.51485546757604	-5.55886296728701	0.0000497946718307391	0.00428234177744357	1.9770659094969	2
MPG	-0.90454698580637	5.53709244752367	-4.86996921376553	0.000189810687686947	0.00955876043844237	0.71818682167395	2
RPL29	-0.904877518511507	10.7706312827406	-6.00676498075284	0.0000215617340266218	0.0024937260663893	2.74200701227191	2
TMEM265	-0.905764979371417	6.50899984021897	-3.96179082798085	0.00119743108763323	0.026192503486447	-1.20173750833677	2
HSPB2	-0.906211126449373	4.42235075490914	-3.59366909977437	0.00256613089416337	0.0379711897898115	-1.67921966214596	2
HINT2	-0.907594069147575	6.45588975309664	-4.53235478662655	0.000373163550219195	0.013174637341423	-0.0376634811643193	2
AKR1B1	-0.908459177128729	6.83530179143329	-5.12898749246324	0.000113981030881723	0.00744725410864866	1.1286590480125	2
FDX2	-0.910541975352805	4.1811649186668	-3.77995336031629	0.00174389069671139	0.0311578186450848	-1.26126865199542	2
GET3	-0.917682671682381	5.73677515635733	-4.17798899796513	0.000767596675672689	0.0197533446307381	-0.692221972435316	2
IFT74	-0.920841751107962	3.83947639325403	-3.92301694250557	0.00129720976649198	0.0268958230281478	-0.920715300687988	2
EIF1AY	-0.921241532240753	5.32218680172155	-4.86830018562684	0.000190440295921414	0.00955876043844237	0.737738154850093	2
SLC2A1	-0.923384518703783	8.38718454638129	-3.57874651694056	0.00264685127904082	0.0385107652228203	-2.05418221465494	2
RBBP6	-0.928426196605162	5.65214347824484	-4.9026812729146	0.000177893761493732	0.00922663416572128	0.766725272546571	2
TPGS1	-0.936222377919368	4.33976648412568	-3.60127428773699	0.00252594650399535	0.0374868344000018	-1.65833521349255	2
C12orf45	-0.936470173770469	4.5885037428474	-3.96650986544336	0.0011858297790967	0.0259952488829434	-0.960149532993496	2
PFDN2	-0.941906476788628	6.86838368828124	-4.267701123657	0.000638860401591727	0.0176599268154284	-0.599566810811485	2
NPC2	-0.943941042511973	7.74429731611392	-4.75938980170524	0.000236536076116229	0.0102587327494892	0.364745671870565	2
ARL5B	-0.951541818182823	4.68223124887707	-3.45565489899087	0.00341741532270066	0.0439719091777673	-2.01292781338154	2
FEN1	-0.952363272560583	3.96637843308795	-3.84037343205444	0.0015388677773061	0.0294374288502927	-1.09871773375634	2
PFN1	-0.952651553319358	9.2553242853806	-4.72543490141753	0.00025314076693286	0.0107472674973774	0.273523615003299	2
MYO1B	-0.954737866060122	5.02660057538794	-3.74559268811605	0.00187255379119211	0.0319891956654923	-1.47465670176249	2
YWHAH	-0.955785722867359	5.87993101011034	-5.13924326178757	0.000111720909213497	0.00744725410864866	1.21150433131379	2
SURF2	-0.956551969471196	5.6244541457997	-4.84239372789495	0.000200493206386033	0.00968356226757861	0.652392392380472	2
ZFP36L1	-0.961370279724344	7.41132526963419	-4.41903794560058	0.000469407448522152	0.0147599304594684	-0.313775462714627	2
RPL14	-0.97269154462416	10.2657082862674	-6.53098542725054	8.38189254475436E-06	0.00138260004566096	3.7034261067098	2
NSA2	-0.978877641304408	6.20506227700706	-4.34078518817059	0.000550375472652467	0.0163357116631309	-0.408813422979661	2
CST3	-0.980570477447372	10.7508095084736	-4.95138743127158	0.000161558950685217	0.00883481609671006	0.706375474015476	2
RPS9	-0.9809101999052	10.4039443026759	-5.79474564859531	0.0000319364150741794	0.00324132852320595	2.34824142700191	2
MIDN	-0.982225550551737	5.80881208490531	-4.6644189427074	0.000286050664344947	0.0113971748903964	0.277688090623767	2
IFT57	-0.99046626425285	4.28215751118271	-4.43165766360694	0.00045753758380412	0.0145890623907143	0.00922418398473113	2
EIF2S2	-0.995122141125417	7.01455575532049	-6.47335763021907	9.28214797923633E-06	0.00143687650718578	3.64506932369258	2
ISCA2	-0.996709936890275	4.59610979706589	-4.19429577959644	0.000742372393234062	0.0194707313727449	-0.511212288014082	2
TPM4	-1.00261462936066	6.39184125914808	-3.86512674395263	0.0014620623380416	0.0286211502828299	-1.39442129303409	2
NUDT1	-1.00637160729336	5.00026059879356	-4.47174412113085	0.000421828282326206	0.0142430744186788	-0.0108982664650528	2
TSC22D1	-1.01060911587195	6.92568799015167	-5.73097983882683	0.0000359842731212915	0.00337322538057948	2.28319606664549	2
RFC2	-1.0186278741751	4.55033030868313	-4.98783926047277	0.000150350126791011	0.00859558508960884	1.05934100153039	2
ZFAS1	-1.01973038864832	8.07004984104091	-6.85763960118368	4.74169988246808E-06	0.000973693555457017	4.30121642990828	2
NME1	-1.02241608402041	6.70053568045471	-5.08281145466374	0.000124756824736055	0.00779868884034617	1.042557688297	2
RGS20	-1.02562258345472	4.42173447312342	-4.44902434581794	0.000441702395078138	0.0143832022630299	0.0234831656898846	2
NUDT2	-1.02980133546258	4.26259014072921	-3.88417990348008	0.00140558975495343	0.0281733946500824	-1.08371643793949	2
KIZ	-1.03317847935143	3.78802759479513	-3.704054035221	0.00204092875256159	0.0331758079293614	-1.35029355291534	2
IDI1	-1.03559731468049	6.32941745329463	-3.63176617075318	0.00237107226536307	0.0360933874948309	-1.86840410690862	2
DPCD	-1.03642872607634	3.78024454525788	-3.72679884884095	0.00194692917851816	0.0324088094918621	-1.29450820045523	2
SNRPB	-1.03902947885541	7.3557824363225	-4.68031703727168	0.000277074181325768	0.0112416145665318	0.215059873116359	2
MORN2	-1.04275193859044	4.47892008940387	-4.43574637435241	0.000453757966277564	0.0145869413951593	-0.0137243095003718	2
FHL1	-1.04519822017097	4.2990989221642	-3.72240163583475	0.00196475589247027	0.0324088094918621	-1.4130978210541	2
DNAJB1	-1.04719221446817	7.52047021334045	-5.13566640991025	0.000112503860430617	0.00744725410864866	1.11598970879255	2
VMP1	-1.04952694347529	6.11669790695955	-3.74771340477137	0.00186434285198947	0.0319520863244861	-1.61365108521079	2
FAM107B	-1.05036977201554	4.23782040248638	-3.41226344109102	0.00373946948286474	0.0462876427071324	-2.02537339126762	2
DFFA	-1.05585821561025	4.77450198067181	-4.55534967064958	0.00035623941070989	0.012799883623718	0.182373824878827	2
SNHG3	-1.05588956220014	4.97801487045848	-3.41693739225447	0.00370337270536322	0.0462876427071324	-2.14815366777812	2
TWIST2	-1.05953558491241	3.56122300086072	-3.84116575763868	0.00153634731160259	0.0294374288502927	-1.05257438902354	2
UBALD2	-1.06565987224713	5.10046237358118	-3.6225843029718	0.00241667856693781	0.0365389750914047	-1.74742351821599	2
GSTP1	-1.06904672641085	11.4435470145508	-7.96432161964727	7.65357082575453E-07	0.000291828135766948	6.11209277683015	2
FXYD5	-1.07280954325601	5.05071656778694	-3.54814589372708	0.00282042546119631	0.0399477981358706	-1.88820043344074	2
CCN3	-1.08226425645984	3.58418149279927	-3.76895859152596	0.00178406099659439	0.0313003296277671	-1.18465717452575	2
MRPL55	-1.08519655365525	6.06623413052505	-6.58699624898981	7.59396725209269E-06	0.00127350830817594	3.88571177487779	2
CLDN1	-1.08618014702967	7.70942018203763	-4.78787325901631	0.000223471609917455	0.00994943070349304	0.421381443099611	2
NBEAL1	-1.09182685064451	4.10675636077809	-4.04360375462368	0.00101163462096971	0.02383856570538	-0.746561684107312	2
IFI16	-1.10912203804547	5.96658136895569	-6.04533912203442	0.0000200877259587081	0.00243521323610266	2.91809148577273	2
ITPRIP	-1.11201070708697	4.55850456022418	-3.572046601644	0.00268391611537079	0.0387454289137172	-1.7712106082519	2
HAUS1	-1.11865827315414	4.16815802628173	-3.87708747476662	0.00142634920932184	0.0283943368220901	-1.0779480261966	2
VTI1A	-1.11896022475642	3.23080464628512	-3.54440646850195	0.00284240354793782	0.040056392856233	-1.57710058187345	2
TBX2	-1.12130478441816	3.77760780497103	-3.37249152678044	0.00406115973540664	0.0485313411611183	-2.01496231617046	2
CCDC9	-1.12155578481994	2.84636148228774	-3.50715267027802	0.00307094030917834	0.041756488366152	-1.58506520680903	2
POLR3C	-1.12670449350725	3.82041355839305	-4.01456972911147	0.00107396877411565	0.02467489677779	-0.750956724660125	2
ARHGAP10	-1.13407387006375	3.29220013883306	-3.36446702683347	0.00412933189255019	0.0491708136128284	-1.92241275627701	2
DAB2	-1.15135801043882	3.84147347520083	-3.40509855665859	0.00379548571202735	0.0465733868712429	-1.96329119609888	2
STK17B	-1.15159002899534	3.65051031481091	-4.18970985671029	0.00074937972606957	0.0194707313727449	-0.386310890390943	2
BTG3	-1.15281942557841	5.15718691048063	-5.44107775315066	0.0000623306464332855	0.00492323995861075	1.85449731780635	2
CRYAB	-1.15675818901624	8.52716138257117	-6.4341371460741	9.95212986223031E-06	0.00147262250990825	3.54718952952711	2
MZT2A	-1.15784819201519	6.67705233056757	-6.4928354271449	8.96708026983786E-06	0.00142894561339684	3.68903368778119	2
SNRNP25	-1.16445134952525	4.55735815952556	-4.10183616019427	0.000897446296713658	0.0217592882832116	-0.696958445133101	2
NFKB2	-1.17777850156424	3.64798625840912	-3.79626975064483	0.00168595123428797	0.0306763857493771	-1.14436259732454	2
TIMP1	-1.17912162075571	7.67552530338852	-4.38225047937906	0.000505836426875586	0.0155480959309581	-0.397671495823739	2
PTRH1	-1.17928642882156	3.56199392973174	-3.63938424401187	0.00233388972054076	0.035743680925542	-1.45005772660943	2
FABP5	-1.18175317549805	11.489403673609	-6.21059610762678	0.0000148656275073609	0.00196813084182981	3.10999027257476	2
MTFP1	-1.18295922323281	3.75649118710985	-3.41583304671607	0.00371187006317782	0.0462876427071324	-1.9035956650759	2
UBC	-1.18471485028957	10.1966036205487	-7.57255233792627	1.43314191029936E-06	0.000373772286574823	5.48861293280252	2
WARS	-1.18602052182737	4.79452699455684	-3.47277258382411	0.00329811884282988	0.0433233313270944	-2.00794158924657	2
CENPU	-1.18762716923397	4.34759875777754	-4.01229876215763	0.00107900562335794	0.02467489677779	-0.843951842081353	2
DRAP1	-1.1884405063763	6.74977963571692	-4.22005284488885	0.000704235832337145	0.0188960558532703	-0.695978896481844	2
SCAND1	-1.19356147758524	7.06184229709725	-6.44942876853852	9.68510058826831E-06	0.00145449973312173	3.59831102819711	2
PRPS1	-1.20312600208239	4.02288590341831	-4.58129098317748	0.000338087295634188	0.0124609317533743	0.335658562611153	2
PMP22	-1.20592528837508	5.47946256192126	-5.32889633932895	0.0000773228917194354	0.00563784736580405	1.60484121822899	2
PHF13	-1.20686163603736	3.6835387319408	-4.03394411973592	0.0010319551657277	0.0240411535062963	-0.696954879802059	2
S100A10	-1.20765367978264	11.0146506702944	-5.51366116048321	0.0000542642504750608	0.00455005740233384	1.80433155399576	2
MIF	-1.21198459830853	10.7722059594968	-7.92678085001815	8.12083860214127E-07	0.000291828135766948	6.05707260208812	2
DMWD	-1.21237395831389	3.33628309282599	-3.6611216087371	0.00223098060029382	0.0348032973645835	-1.361048334139	2
PPIH	-1.21263299913063	4.52353561669822	-5.4595645011103	0.0000601649664826294	0.00488209590925981	1.94990620661753	2
PTMA	-1.21474285957798	9.08291575498925	-7.63006497090862	1.30544947870158E-06	0.000355906428127535	5.59159674124939	2
MASTL	-1.21748913327566	2.90790080541128	-3.71503537414978	0.00199498826343195	0.0327346306614851	-1.20026113678439	2
LY6E	-1.22781005183335	7.08837696057796	-3.5300328273699	0.00292849103828548	0.0408904162178223	-2.12444726721332	2
ZFAND5	-1.24488628876701	6.75502524479692	-3.58421176085449	0.00261699702321973	0.038441202989251	-1.99867081564282	2
TMSB10	-1.25129249335345	11.5516790551632	-4.37545345814857	0.000512877004483274	0.0156380861185173	-0.466711066224803	2
MAD2L2	-1.25310171108069	4.18965941510671	-5.07596596601778	0.000126441568380148	0.00784621938911734	1.26313608728033	2
PSME2	-1.26895305275775	6.9250013476307	-5.25663476532313	0.0000889148490252688	0.00617007731649831	1.36843516436422	2
TUBB2A	-1.27411035994156	6.64708982760795	-3.71679184393508	0.00198773718377487	0.0326807378155926	-1.72225959547168	2
PDGFRA	-1.27455962797303	3.8593966755662	-3.76801933685683	0.00178753557425484	0.0313003296277671	-1.25760030634965	2
IFI30	-1.27763658486008	4.66504341210123	-3.77760141619151	0.00175240637705794	0.0311578186450848	-1.38272090591229	2
HMGB2	-1.27914796206353	5.75151402732803	-3.92737487064005	0.00128558799616924	0.0267978668128626	-1.21945748961388	2
MT-ATP8	-1.28632313219974	8.19172247911007	-4.66610305919545	0.000285085803231845	0.0113971748903964	0.167305300032812	2
INO80C	-1.28919715953605	3.43161249036099	-3.4051516835325	0.00379506729520626	0.0465733868712429	-1.88570570287758	2
ERRFI1	-1.29255214998713	4.96744443522523	-6.88993069086419	4.48559759691402E-06	0.000940293396253101	4.46755745880421	2
SLCO4A1	-1.29545745765447	2.98682845777038	-3.50951761753791	0.00305590084528903	0.041756488366152	-1.59481867448722	2
H2AFJ	-1.29550265502542	5.73867239574833	-5.36446534377309	0.0000722025485893087	0.00546212571972845	1.64762994442023	2
APOD	-1.30016776967187	11.6726665738432	-4.41351507818738	0.000474700689851084	0.014807508688364	-0.390989515756753	2
PLSCR1	-1.31456241717965	4.38419521550198	-3.80612675672919	0.00165189344995098	0.0305275332685151	-1.27424107853206	2
CHST11	-1.31631139545945	4.94471662935992	-4.1578345838044	0.000799981249888696	0.0201739632490728	-0.651583441544002	2
EIF4EBP1	-1.31671054860657	4.9923418769083	-4.39082821927719	0.000497091960949673	0.0153899671110019	-0.192443832249332	2
IRF9	-1.31893015276036	4.81857303737097	-3.85046890517587	0.00150706297276794	0.0292742618378204	-1.25796203509466	2
SERPING1	-1.32052623703827	7.0549658126682	-4.73916466017936	0.0002462869946652	0.0105452754907287	0.338880497783181	2
FAM207A	-1.32147495344926	4.19069345663691	-4.79979468091787	0.000218225924167936	0.00989094256296293	0.722765240568208	2
BCL2L12	-1.32152032312314	3.59328808607584	-3.72305540972095	0.00196209507177862	0.0324088094918621	-1.2916526658956	2
CKS2	-1.32887412325343	6.2410717632726	-3.46976850111866	0.00331874979227717	0.0435374972749581	-2.2004994651177	2
PDE4D	-1.33152576622552	3.51877934827915	-4.51001968056428	0.000390390571387766	0.0135452066527714	0.250453738259822	2
HNRNPA1P48	-1.33345020267144	3.93413685545665	-4.05366047986589	0.000990909714684672	0.0235154093140499	-0.698023293173469	2
GAPDH	-1.3342375798209	11.6302789481913	-6.11447894104079	0.0000177023532687848	0.00225893305181402	2.93101630231688	2
CLIC4	-1.33575667714997	4.28929580507371	-4.72223069480516	0.00025476827359633	0.0107709175164969	0.555321471222953	2
WEE1	-1.34118386594531	5.55725511221432	-7.65396312702531	1.25595422929608E-06	0.000355906428127535	5.69752836355383	2
ABCA6	-1.34205132502506	3.38820044679012	-3.98633521904428	0.00113832128799813	0.0255664928567794	-0.750637952636439	2
TTC39C	-1.34574981198525	4.24683190885514	-5.71449361357137	0.0000371151121736568	0.00342616751092968	2.44519601863465	2
CCDC151	-1.34684501637065	3.4939547544728	-4.70116511076049	0.000265738953991494	0.0108693713620423	0.619556231516395	2
AL031123.1	-1.34699077899801	5.32425034213422	-3.69425612882314	0.00208281598948911	0.0334783363912945	-1.6497359910899	2
FIBIN	-1.350789192736	4.1711756809163	-4.53628467067344	0.000370213893188678	0.0131165218072693	0.20916360768539	2
MCM2	-1.3604311916595	3.81365049102637	-3.45775002980341	0.00340258561154772	0.0439346221869413	-1.85995827832177	2
CCDC34	-1.36727837238313	2.9196385606837	-3.83679381428141	0.00155030702314369	0.029543919066045	-0.978882115149054	2
RIPK2	-1.36974217096252	3.1272371194997	-3.80947326548308	0.00164048910745179	0.0304728999182291	-1.06457671714716	2
ZBTB43	-1.36989283609501	3.53325156255728	-3.79078896056696	0.00170519379357964	0.0308036982962267	-1.16827442007778	2
TSPYL2	-1.37103654620707	3.63349192538476	-4.17391663987715	0.000774030986696887	0.019816943051844	-0.424652367199776	2
MT-ND4L	-1.37592711358385	9.0021629880712	-6.06644149914386	0.0000193261120901061	0.00237145536403229	2.87069233616873	2
PKP2	-1.38096334924982	3.53193674641982	-3.35369522134793	0.00422263748337203	0.0499273541218442	-2.00611259703441	2
MSN	-1.38456789437141	3.90010686690966	-3.50265340776422	0.00309975722389235	0.0420914401981172	-1.80357552414334	2
HCAR3	-1.38783429862391	6.7179798306895	-5.01544090136764	0.000142397827280885	0.00833027289593177	0.901753356761333	2
ID2	-1.39056323688657	3.5771703573704	-4.42260197616407	0.000466023651834308	0.0147599304594684	0.0641845470544222	2
CAVIN3	-1.39431234448873	5.15730422497662	-5.21047427034452	0.0000972472143984633	0.00665647259372339	1.40327726090377	2
EMP3	-1.40014369482596	5.78912405546586	-5.45023678620064	0.0000612477740947006	0.00489107224556252	1.80599951163263	2
LAMC2	-1.40565626312557	4.95706565041529	-3.46779981250077	0.00333233989559424	0.0435617631388513	-2.05192460537086	2
RELT	-1.40866353080461	2.93879519566083	-3.62773833375955	0.00239097119147493	0.036259975703282	-1.37760129623073	2
S100A16	-1.41145110611499	7.24895439770341	-3.93062004284876	0.00127700220095463	0.0267978668128626	-1.31194567559496	2
KIAA0040	-1.415372952068	3.38919095292205	-4.64274759376166	0.000298769701616656	0.0114426427377659	0.513199558048711	2
SNHG17	-1.42161102421968	4.46645099834085	-3.77350442431319	0.00176734056082475	0.0311982117947695	-1.34673955329214	2
MCL1	-1.43890964720488	7.1513035621361	-8.50892977139838	3.30388141659082E-07	0.000151107521880622	6.98603547584109	2
IGFBP4	-1.46035069466238	5.84923241377983	-3.92708357717287	0.00128636152560253	0.0267978668128626	-1.2357268699196	2
AVPI1	-1.46268419848189	5.32596727880822	-5.27750567829795	0.0000853931336772556	0.0060085714060178	1.5127659015911	2
HSPA5	-1.46735761755757	7.78414286045609	-6.10164902889225	0.0000181216178485498	0.00227924648490135	2.94969951233266	2
PIM3	-1.47043685751315	5.52853067122992	-4.45335906973661	0.00043783802870453	0.0143042357095077	-0.137866650939993	2
HMGB3	-1.47706090444422	3.41885403660435	-3.81002624641976	0.00163861230075306	0.0304728999182291	-1.0986688177063	2
ZNRD2	-1.4774480497126	5.75436735700073	-6.01530204840683	0.0000212260882807855	0.00248345232885191	2.86778897164484	2
MVD	-1.48452697354739	4.9666759295704	-3.81102369681572	0.0016352324481042	0.0304728999182291	-1.36636209709346	2
TIMM8A	-1.49009862167692	3.3432807595709	-3.86763818965669	0.00145448931990688	0.0285284045553665	-0.965771542024441	2
CHEK2	-1.49606931652407	3.22693485179222	-4.66814913353623	0.000283918060099091	0.0113971748903964	0.568176139082524	2
ACAT2	-1.50358596917714	5.71837476284216	-3.45822156666011	0.00339925685634438	0.0439346221869413	-2.17879564995401	2
TRIB1	-1.50933494265513	5.16877658228728	-5.31060322685575	0.0000801011307497629	0.00575698269717224	1.59150427603234	2
FKBP5	-1.51076949558943	4.52131430950158	-3.98188678936612	0.0011488107507143	0.0256786881342837	-0.95775350589639	2
ETS2	-1.52761042318884	4.98620605482299	-3.64287455512785	0.00231705018875663	0.0355398765232763	-1.71330155092759	2
TENT5B	-1.52899788760524	3.55427366786512	-4.28439088015477	0.000617452469449868	0.0173058683777286	-0.202020688819379	2
AC020916.1	-1.53645138692985	4.46787777841487	-4.45415414237789	0.000437132988510696	0.0143042357095077	-0.00875476286203991	2
NFKBIA	-1.5406139490175	6.68787451051035	-5.45098873396873	0.0000611597410725344	0.00489107224556252	1.7501472899363	2
CCNL1	-1.54467135885592	5.68832496183683	-6.6476662966921	6.82715640188665E-06	0.00118059232346936	4.00357952174998	2
GALNT6	-1.5645815053809	3.88335524799632	-4.2753419168143	0.000628967234322685	0.0174825091484941	-0.263773001982401	2
UBE2S	-1.5858013408836	5.88468761594402	-4.84001357045405	0.00020144378175554	0.00968356226757861	0.603170803542881	2
RPL39L	-1.58701872733299	4.3686455828824	-6.4852209020395	9.08890074114467E-06	0.00142894561339684	3.8024804914172	2
TMEM107	-1.58909330822986	4.14201640663785	-4.64342848575181	0.000298361386200813	0.0114426427377659	0.412254249658694	2
CYB5R2	-1.6162528611255	3.97946289364573	-5.26800879363918	0.0000869773914641153	0.00607754522855506	1.62888088869864	2
RAD18	-1.61946464822732	2.63814125519648	-4.93038715751634	0.000168403785488769	0.00906138443629945	1.03517260130723	2
MYC	-1.65176538989439	5.44331656204707	-5.5905835365809	0.0000468873379669405	0.00413842451423996	2.09465642489024	2
LINC02762	-1.65864330055795	5.65283257589937	-7.20341829673917	2.63573586847872E-06	0.000602744870650747	4.95363372935555	2
BHLHE40	-1.66150455808174	7.02553481804661	-7.31225270310515	2.19822134239411E-06	0.000514383794120221	5.08781567602674	2
XKR6	-1.6631427660616	3.31277886697871	-5.36599767720723	0.0000719900078251072	0.00546212571972845	1.85155035358616	2
PTTG1	-1.66621443315935	6.26705762400572	-5.43678957546987	0.0000628444326344777	0.00492323995861075	1.74176042730152	2
STK17A	-1.66640719682954	3.51891614759581	-3.39950207451174	0.00383982098983805	0.0468886878637748	-1.93138363857436	2
TIPARP	-1.6665857696055	4.51506667373614	-4.03494037487388	0.00102984038169322	0.0240411535062963	-0.861513409856922	2
SOWAHC	-1.67575572283644	3.9315103806993	-3.72526315171683	0.00195313646482757	0.0324088094918621	-1.37622966298567	2
ANXA1	-1.68529878642247	9.18630982527011	-4.78327417023575	0.000225529790572382	0.00999120085460348	0.387773353117942	2
ID1	-1.70904884995714	8.67026591250705	-8.68139088689128	2.55114629541452E-07	0.000127221355454071	7.23306830191253	2
MT-ND5	-1.71529606252026	10.0526843664331	-9.35833258201688	9.55761912243327E-08	0.0000641125090732824	8.20774657701787	2
FAM89A	-1.72312843376683	2.59056448467662	-4.01412322664676	0.00107495720030212	0.02467489677779	-0.632595090208979	2
WDR66	-1.73046662314194	2.25835578731944	-3.45003614233304	0.00345750520820186	0.0442613452988895	-1.65653845223665	2
IFITM3	-1.73238589157449	7.98723955449298	-4.95157202214392	0.000161500072090344	0.00883481609671006	0.739550088468582	2
SLC20A1	-1.73242956682942	6.79494453223388	-5.77424961984313	0.0000331832308030244	0.00330583830039635	2.35970647000985	2
BTG2	-1.77579890100214	5.48519413240999	-4.76051579912787	0.000236005006928184	0.0102587327494892	0.472956951320858	2
NR1D1	-1.79741271489173	6.43820942724781	-4.2944474667768	0.000604907325318055	0.0171763512334097	-0.539167299526474	2
NFKBIZ	-1.80242793190274	3.96013337412269	-4.7965441238373	0.000219643566916089	0.00991055412694925	0.724754496392293	2
MT2A	-1.80713711465101	10.2366501557927	-6.31920968340509	0.0000122218762974941	0.00175666387213392	3.31971053838498	2
PRXL2C	-1.81676728148939	2.64838616286656	-4.16161414369678	0.000793804035279849	0.0201190332568913	-0.36040252056813	2
CITED2	-1.81746817386485	4.28758080626949	-3.79697690797552	0.0016834844676388	0.0306763857493771	-1.31549168470258	2
MYOC	-1.82746699118586	5.76906194980282	-3.89689205519069	0.00136914241647222	0.0276632750894447	-1.30086230267843	2
H1FX	-1.84385589448536	7.5662162112663	-6.70436137717781	6.18354823030202E-06	0.00113125204169634	4.03646118801722	2
COTL1	-1.87243604768158	3.63658448060315	-5.53740215066074	0.0000518671304662778	0.00438560560295535	2.15316283602681	2
ITGA10	-1.87257014804102	2.31808723055794	-3.65940365414741	0.00223894519912783	0.0348656709428135	-1.2791010311649	2
SOD2	-1.87343948036078	6.40883415015749	-4.17293886909816	0.000775584010922381	0.019816943051844	-0.786144317352565	2
MT1A	-1.89132049647754	4.08161434057197	-3.46119055899419	0.00337837218700558	0.0438621689621292	-1.94238697467562	2
TK1	-1.89163921170368	3.92333583004475	-5.17717593526439	0.000103755646866224	0.0070539818835672	1.45819676358501	2
DGCR6	-1.89170366201145	3.57356374538669	-5.54817578877131	0.0000508157782571201	0.00433312170189104	2.17398509946344	2
NNMT	-1.89935436703825	6.08742877379377	-4.90371738955433	0.00017752914020251	0.00922663416572128	0.706582439058724	2
HES1	-1.90307081694418	6.97306274850011	-4.64051950742927	0.000300109844014837	0.0114426427377659	0.137452584634047	2
ANKRD37	-1.90898232639632	3.20424265532214	-4.54922651814998	0.000360667758842903	0.0128689325867989	0.338029038684249	2
SERTAD1	-1.9244030811261	4.76305032949434	-8.42331999801746	3.76127886804488E-07	0.000164547773783772	6.88930938124077	2
NCOA7	-1.96532039157976	3.75871423296174	-3.40803247362103	0.00377244745826968	0.0464606686965845	-1.99066011168605	2
TNFAIP3	-1.96710115190399	4.0313557581754	-4.26236972517674	0.000645857194322936	0.0177073980634261	-0.342077970521535	2
VEGFA	-1.97197867908924	3.21321276274661	-4.60536156382626	0.000322091753685672	0.0120479079018038	0.439127723370906	2
COL8A1	-1.97875871750172	3.68343780067736	-3.84468320729944	0.0015252081775075	0.0293997024560929	-1.10791421942692	2
SLC25A25	-2.00569543980598	3.63127862718163	-4.83740985021924	0.000202488951889943	0.00968356226757861	0.837461396688243	2
GINS2	-2.00980140791028	3.06167049830654	-3.78467377929545	0.00172692513015925	0.0309187200349864	-1.11975858416776	2
CEBPD	-2.0106614645977	6.84414983383533	-6.95477777321194	4.01403049002026E-06	0.000859344144480508	4.48414283742501	2
SFN	-2.02847400634714	9.70328811896828	-5.75109874657918	0.0000346525453934915	0.00332070392142202	2.27026793015558	2
FHL2	-2.03701538567528	5.0107865924877	-5.02938641622289	0.000138546104057076	0.00817593901183922	1.04779320475508	2
CENPN	-2.03996679925339	2.3366606846914	-4.63844758125333	0.000301361590688528	0.0114426427377659	0.481232730102204	2
KRBOX1	-2.04309838973122	2.42461426329256	-3.61545446744252	0.00245269879212971	0.0367795160155129	-1.36763762264616	2
PIM1	-2.05208064349113	5.05431224905154	-6.09275630322729	0.0000184182768591963	0.00228795928095349	3.04850669458123	2
C1R	-2.05999185433991	5.38360552092403	-3.82670635464392	0.00158300699443811	0.0299402563496923	-1.41160096753311	2
CDC42EP2	-2.07250408938532	3.00214349352605	-5.10750049007365	0.000118870532386179	0.00761840423419268	1.38259502921649	2
JUND	-2.11229717128384	7.67366770499166	-10.30240988688	2.639285384291E-08	0.0000241422632152146	9.49024531551318	2
UPP1	-2.12149220950545	5.19662728805098	-3.52289821357183	0.00297218630079575	0.0411363666555803	-2.00743455973966	2
ODF3B	-2.19746392294535	2.59762012763972	-3.83067612831838	0.00157005613044442	0.0298073675179845	-0.981945389094346	2
DDIT3	-2.2336232744601	5.68194784368502	-5.89133365162998	0.0000266831535229319	0.00288694506180366	2.62837539479673	2
ZNF593	-2.24158090155429	4.63731032167218	-4.91235392490879	0.000174519611883611	0.00921267538798739	0.855912771099227	2
AL627171.2	-2.25446506205749	7.16079632765809	-6.03732819266573	0.0000203849734419664	0.00244182860444126	2.83825492622531	2
B3GNT5	-2.2568894490828	3.75578197678953	-7.01168869597651	3.64291038882187E-06	0.000796847050702731	4.68531171748046	2
HIST1H4C	-2.26495393673353	4.2525096490427	-3.48327300595929	0.00322700715427247	0.0426302499399039	-1.94624837573041	2
PHLDA2	-2.27402115909536	7.93372844086711	-6.73055116331144	5.90796355692767E-06	0.00110085054277419	4.07690332752869	2
KLF6	-2.29353392542637	4.93822262942193	-9.19151289734059	1.21157497902629E-07	0.0000761929214935159	7.99043583473649	2
MT-ND6	-2.30479088210928	4.10655340175589	-7.62851023111782	0.0000013087395985608	0.000355906428127535	5.67491893656359	2
DDIT4	-2.3066859492452	4.08751911272868	-5.70042556790359	0.0000381092376124129	0.00345936169049725	2.41034432176592	2
PMAIP1	-2.37370697281051	5.25395762828441	-6.84449619208183	4.85027865009269E-06	0.000976070075544653	4.35832772857096	2
MT1M	-2.40928676949703	5.6456314508138	-6.7931730591494	5.29980035513238E-06	0.00104561943477141	4.2486349921125	2
CTC1	-2.41699131044277	2.89653253762263	-7.65689642116961	1.25001623545826E-06	0.000355906428127535	5.49174422640024	2
SLC39A8	-2.4222064865637	2.59243951569278	-5.02932190301078	0.000138563673030199	0.00817593901183922	1.22110833214484	2
FAM83B	-2.45710401875328	3.23857316652117	-7.83323387670525	9.4204258893365E-07	0.000326856294132772	5.86576836283435	2
IER3	-2.50326514943553	7.26785427645054	-7.53870070534732	1.51436913722132E-06	0.000380939556468023	5.45588847431104	2
CEBPB	-2.5308303026353	6.44491960975034	-10.0709164760781	3.5881317575457E-08	0.0000300864847870207	9.18903261907769	2
RHOB	-2.55223711621913	6.4879141624553	-9.61758198438466	6.65087705271299E-08	0.0000478008035031415	8.58150413279967	2
CSRNP1	-2.58209534940315	3.58323203507757	-4.91582716924941	0.000173324159848643	0.00921267538798739	0.98389229850503	2
AC015912.3	-2.61242503437686	3.9383184218886	-11.0085843030719	1.06745162765514E-08	0.0000119341091971844	10.1104488147206	2
AKR1B10	-2.63774811209156	2.47063306211138	-6.2326909424461	0.0000142832068640646	0.00193150352043287	3.21498230775154	2
CDKN1A	-2.66371348640816	6.32366115497827	-8.85563405648265	1.97161960784665E-07	0.000107509270117634	7.50759414221134	2
CLDN4	-2.72272188892745	8.31453520969728	-7.56590247314057	1.44872979292567E-06	0.000373772286574823	5.48965845587513	2
DUSP5	-2.76728281963298	3.20643003192419	-3.38155958078552	0.00398546965318046	0.0479677731709797	-1.95046586294849	2
MYADM	-2.78529854296124	2.75439804974241	-4.45686399900003	0.000434738698114092	0.0143042357095077	0.183370278750683	2
MAFF	-2.84924405555964	4.34419262082479	-7.4513601696244	1.74705319500806E-06	0.000428752420687099	5.39943947214051	2
IGFBP5	-2.89076756754644	3.54965727351167	-6.38975138704395	0.0000107716091415327	0.00157078161133481	3.65022498339991	2
CCL2	-2.91035771164958	4.1203238772573	-3.98843065333784	0.00113341388855617	0.0255132226994456	-0.919957411609875	2
JUNB	-2.95798440882852	8.46693667817786	-7.75506472658131	0.000001067365613935	0.00033821508094272	5.79551113279107	2
NFIL3	-2.95944354862323	2.51088218331515	-5.0732947801385	0.000127105323039766	0.00784621938911734	1.2961097018019	2
IER2	-3.13141321351299	7.46436440825555	-11.1522324971765	8.92903435650814E-09	0.0000112304929618981	10.5533599003221	2
PTGS2	-3.30928551100802	4.35056033795734	-4.30398401313724	0.000593250933686381	0.0170637859602185	-0.322182078000652	2
S100A2	-3.37800421336539	8.73950371825177	-3.61893588322802	0.00243504372664988	0.0366787574514238	-1.9869693260462	2
CCN1	-3.41595162278109	4.18047683754924	-7.75025958888163	1.07561941862125E-06	0.00033821508094272	5.86702531730257	2
RGCC	-3.4517462360937	1.39567334071893	-4.51601132874209	0.000385690846849837	0.0134284474083151	0.149527585234465	2
PHLDA1	-3.53760686365856	3.06159951180045	-3.49605154564032	0.00314253100450304	0.0425062136976538	-1.69675358398765	2
PLK3	-3.5510833327615	3.99774003787417	-7.80673330378244	9.82701653638043E-07	0.0003295981346302	5.94567404607105	2
GGT5	-3.56478333681681	2.93389311676684	-7.93561225835547	8.00828279088418E-07	0.000291828135766948	5.89580410896067	2
FOSL1	-3.57913539208848	4.01861689406517	-4.30669784430626	0.000589975898142643	0.0170584410549175	-0.261662524398016	2
SPP1	-3.57940809162877	2.13108253176859	-3.69111689515578	0.00209641863074649	0.0334783363912945	-1.2216957829931	2
AREG	-3.60704910043484	4.33329112408332	-4.2982746919359	0.000600201562927879	0.0171568980857395	-0.328764273950319	2
DUSP1	-3.73246984374428	7.61589530532038	-6.63973917042078	6.92257474504994E-06	0.00118059232346936	3.91891765528727	2
C11orf96	-3.90743116452005	2.90094017741209	-3.56626871948294	0.00271629752837266	0.0391006948933987	-1.52338895831541	2
HIST1H1C	-3.94061829323725	3.45647016269721	-11.4374448024382	6.29747328223094E-09	0.0000105608626943013	10.2577336692684	2
KLF2	-3.95340381199382	2.20866562314671	-5.60031119469339	0.0000460314624982117	0.00409883695271687	2.10840888373606	2
ZFP36	-3.97923821529258	7.14993819816006	-11.6773822170902	4.7198783178661E-09	0.0000105608626943013	11.1713458185865	2
FAM107A	-4.05625129089305	2.13954475158019	-7.34747807578197	2.07349737737537E-06	0.000496750728836927	4.62409416099349	2
GADD45B	-4.40869099202875	5.36879699473201	-10.3378328274314	2.51928823421251E-08	0.0000241422632152146	9.51503435063224	2
NR4A1	-4.50905847470431	3.81659503934631	-9.05226075114688	1.48031539883196E-07	0.0000876172561355714	7.648681893285	2
PPP1R15A	-4.58006131191654	4.6934760080227	-12.2807336383365	2.33353464775945E-09	9.02958397571719E-06	11.6420503156051	2
EGR1	-4.74784769621817	5.77440101716373	-8.83575280037947	2.03008957685852E-07	0.000107509270117634	7.48945033576556	2
SLC2A3	-4.78116153605786	1.33747873883605	-4.8029752466456	0.000216847907268074	0.00987295766032291	0.68919359370133	2
ADM	-4.91556285761995	5.62691416046308	-21.4245458896685	7.09349019201121E-13	7.13746983120168E-09	18.773873950911	2
AC103591.3	-5.2040338157782	3.39009975580633	-5.7901187480258	0.0000322135611529115	0.00324132852320595	2.60166300286793	2
SOCS3	-5.35615880289789	3.0033795980868	-12.1562524107652	2.69218365405999E-09	9.02958397571719E-06	10.1551853314965	2
SAA1	-5.47006826309823	8.15764388201462	-9.98516297231283	4.02592668918368E-08	0.0000311606725742816	9.07170891390348	2
JUN	-5.71059270387576	5.11846490181051	-11.1879943371018	8.54324341379446E-09	0.0000112304929618981	10.4845357972284	2
AC007952.4	-6.12261993132828	2.79729991593896	-8.29355507558067	4.58587197768621E-07	0.000192262682664494	5.94575643586461	2
SERPINA3	-6.1888039996291	2.71010989159642	-7.99675192226249	7.27265394718073E-07	0.000291828135766948	5.52959384348688	2
FOS	-6.48514644175648	5.81546217052768	-7.6933818876289	1.17857109241616E-06	0.000355906428127535	5.76520207069094	2
ATF3	-6.83066425401539	3.28374370672429	-11.4838352747988	5.95372598062113E-09	0.0000105608626943013	9.26438790251346	2
MMP3	-7.10743576689485	2.15396981875563	-6.22830056001909	0.0000143970149107996	0.00193150352043287	3.01109208243869	2
FOSB	-7.16276188751753	3.55905829444448	-8.65457507755219	2.65518630941711E-07	0.000127221355454071	6.60785551420094	2
LUM	1.85482146325198	11.7967919922176	6.10797253164752	0.0000107282057607932	0.000541255284189696	3.22498216993352	3
KERA	1.84636427729015	12.0838474745258	6.78089174422109	2.91752422904359E-06	0.000207409449737463	4.54471684173421	3
CYTL1	1.59057046221244	7.89584536766008	3.62281234171304	0.00205148500150756	0.0391283236872905	-1.69088190914948	3
MAL	1.45842646168971	8.38908371928337	4.48635216742583	0.000312056888109138	0.00903809209264245	0.0262155899278591	3
SNHG19	1.1823106334585	8.24121975606182	4.43529442420643	0.000348482879799193	0.00990958589101704	-0.041961637822979	3
MT-ND3	1.18132486416125	14.1181201858582	5.14593653298903	0.000076478342216884	0.00271845743698197	1.23366439760404	3
TGFBI	1.14388331576894	11.0921845641028	3.84420892970319	0.00126360187856604	0.0270722375079081	-1.57216343541878	3
COL6A2	1.04788936913842	10.1045649800839	3.69141343718046	0.00176550555195458	0.0349525402943919	-1.86233133266031	3
NDUFC1	0.95034834988776	9.1521329038196	4.33200310767822	0.000435926703940126	0.0115896330112894	-0.412503991787805	3
MGARP	0.903636256599947	10.6674430103556	3.66691724263492	0.00186274615769317	0.0362356267969176	-1.94668396603029	3
ATP5MD	0.75628704753376	9.81939589336654	3.99093415554349	0.000916679375405006	0.0211438028857937	-1.20291602594161	3
RPL38	0.755280312275769	10.9011107109274	3.49747889246282	0.00269820180129106	0.0485056047956232	-2.32222864973339	3
H2AFJ	-0.864441824074897	8.24654045388054	-4.00998309907725	0.000879297596940204	0.0208366885093103	-1.08819813605031	3
CRYAB	-0.865102498611991	8.39419924752093	-4.1386577947054	0.000663945853682728	0.0163573432297018	-0.820159916564712	3
PSME2	-0.92768153058994	7.32547742304665	-3.8034707490264	0.00138145487327366	0.0284288871289474	-1.42793446819506	3
DDX5	-0.932057937707864	8.94234963062137	-4.13493774101378	0.000669354198657874	0.0163573432297018	-0.872662550375722	3
FOSL2	-1.00634304480612	6.92805185585871	-3.58427456475802	0.00223192558689353	0.0420570074445961	-1.80837714439079	3
DNAJA1	-1.00669543536503	7.25721420594691	-3.82322540730212	0.00132299092526212	0.0275887707614661	-1.37595322593289	3
NEAT1	-1.0118347253493	8.45019916528027	-3.49826771914321	0.00269355641736925	0.0485056047956232	-2.20936210698906	3
IDI1	-1.13088163462111	6.93265480475157	-3.53195520036439	0.00250240895658726	0.0465924715250295	-1.92607898036267	3
SIGIRR	-1.14265909123524	7.23184827292809	-3.70398891157681	0.00171757073312959	0.0344394952130088	-1.62986374455242	3
DDX3Y	-1.16082475113981	6.63727661517046	-3.95424365048093	0.00099324529659606	0.0221919377696605	-0.942464531602445	3
CTSL	-1.16559582101063	7.57976718475372	-5.09262989775468	0.0000855470119137425	0.00290859840506725	1.29808444792845	3
EIF4A1	-1.18459272832313	8.50374631307638	-4.94317994293986	0.000117312055181082	0.00370723039688448	0.900276691900748	3
MT-ND5	-1.19243765325073	11.8378500759841	-5.70621094216085	0.0000240247832378924	0.00104374336066843	2.39300008042794	3
SLC2A1	-1.2508439196897	9.46854602085395	-4.65861603987192	0.000215323860220065	0.00635408523366382	0.224659493093928	3
TSC22D1	-1.26346229721811	9.8357513893245	-5.65295547956242	0.000026776145454305	0.00113183490514954	2.31135963296771	3
SAT1	-1.27376065695021	8.26279580773645	-3.88452176849906	0.00115689914595006	0.0251304203370263	-1.36795480490715	3
KRT18	-1.31324289399452	7.19486767798703	-4.35527316954002	0.00041446011297861	0.0113722038017289	-0.220477254019982	3
APOE	-1.33040647843903	7.00968857240773	-3.96354740276675	0.000973242051261076	0.0220601531619177	-1.02380606650262	3
INSIG1	-1.3488347450646	6.81581696928163	-3.50927325245004	0.00262956690108736	0.0483840309800074	-1.94657546870037	3
NUPR1	-1.3543346398684	10.0204681495939	-3.83134944473479	0.00129967295090967	0.0274687634489557	-1.59645940420373	3
ARRDC3	-1.38072112443755	6.40278200738622	-3.93643092995876	0.00103270296724413	0.0227485555038003	-0.905804986796539	3
AKR1C2	-1.40526200213942	7.81634271694119	-3.66351853077866	0.00187665330597847	0.0362356267969176	-1.80316594159383	3
UBC	-1.41579477312436	10.2824462868481	-7.23305439330775	0.0000012590170453281	0.000131273510592876	5.40330453261355	3
THBS1	-1.42006130460955	8.36960959890579	-4.18587236631375	0.000599015234057317	0.0151106423558975	-0.725033756530479	3
KLF9	-1.43862449045031	6.18226634635107	-4.0648525041567	0.000779973571175568	0.0187673640818244	-0.562121218477051	3
NNMT	-1.50466448440785	8.28912416179208	-3.77819746404595	0.00146003784293392	0.0296558335889435	-1.60267988577229	3
SDC4	-1.54504142912915	7.00166920649124	-4.65879214846081	0.000215242461522667	0.00635408523366382	0.470273114441413	3
JUND	-1.55007400859743	9.23215714799106	-6.85104818743295	2.55618920684738E-06	0.000190375234262348	4.71933323245328	3
PNRC1	-1.65863016863118	7.29250047256762	-6.43911525966201	5.60935982360831E-06	0.0003374245678509	4.06851937636478	3
ID3	-1.67342608858946	9.122176298444	-5.46630676711626	0.0000392637286993906	0.001574576197073	1.95563634617822	3
IGFBP4	-1.68599475474009	6.88324539053798	-4.28297741336955	0.000484912300857585	0.0124328334187092	-0.303840835225181	3
CLK1	-1.7243422260682	6.32743007247673	-4.33065444948725	0.00043720482587345	0.0115896330112894	-0.0491933271946934	3
MYOC	-1.73080154654961	11.0724765941268	-5.17391431533307	0.000072119060672438	0.00262312118352774	1.28210005550976	3
MCL1	-1.73362171343241	7.28636220599538	-5.00156023144333	0.000103669753596675	0.00344977648138723	1.15023506367938	3
CCN2	-1.74678494886708	7.55601141402803	-5.85062063132327	0.0000179374215673453	0.000825121392097885	2.86870398703774	3
PHC2	-1.74750307995784	6.86353472893768	-3.98963029678688	0.000919295777643204	0.0211438028857937	-0.932033266969367	3
MT1X	-1.86643236180071	8.85038927748177	-6.12617709228997	0.0000103485541273821	0.000539504621840854	3.31896118284595	3
ID2	-1.96329452747026	6.01900282287954	-4.73836433876718	0.000181489660807276	0.00556568293142314	0.896471654266685	3
ERRFI1	-1.96621186278771	6.72640263276241	-6.93534611184836	2.18264031003669E-06	0.000179665760257757	5.08785432935308	3
MSMP	-2.02233603892774	8.60844217288988	-4.38709090652717	0.000386829900012322	0.0108036064932013	-0.31808654328219	3
DNAJB1	-2.02482755148699	6.58637372745063	-5.4227614036403	0.0000429577590907841	0.00167964838044966	2.17289009926209	3
DDIT3	-2.12398558961851	6.60234998962366	-4.94201924581229	0.000117601164804865	0.00370723039688448	1.16749561402417	3
MT2A	-2.19709052065853	10.3154250177078	-5.34016335781292	0.0000509778993290757	0.0019446203548945	1.64499124398442	3
PER1	-2.21078599854667	6.69953303179034	-6.06556285515931	0.0000116695394618259	0.000570348741196743	3.43742756594485	3
MT1M	-2.27289880215817	7.03400306105781	-4.93835920861624	0.000118517595808327	0.00370723039688448	1.07066326153316	3
ID1	-2.32343934316786	8.27722521693661	-6.38300158755585	6.25435977320185E-06	0.000362289580936581	3.86145453235379	3
ZFAND5	-2.42495702075097	7.15330572957994	-7.37590395563278	9.71013418602761E-07	0.000108476070478194	5.85086692939805	3
PIM3	-2.49620467206386	6.32165416160163	-7.09540793542055	1.62129480924404E-06	0.000158481567603605	5.40676360018497	3
KLF10	-2.53307634732699	6.37454315682779	-6.68192090417885	3.51977680149525E-06	0.000229372121564107	4.66375689349907	3
CEBPB	-2.54942456915859	5.9718979282961	-5.22539137858992	0.0000647518060895293	0.00241123392200057	1.89168677704466	3
HSPA5	-2.55865098724609	8.21855067798836	-7.83220699497823	4.3134644446424E-07	0.000056218819928506	6.56981892459022	3
ADM	-2.56601288964464	7.07767581608658	-6.98953385173993	1.97287750419482E-06	0.000171478067134421	5.17162760868603	3
SFN	-2.56640669213661	7.02622248424924	-4.29039246633759	0.000477160131572968	0.0124328334187092	-0.307824728777628	3
NR1D1	-2.56980462883605	7.14723899054792	-7.90459288473793	3.80207799851095E-07	0.0000540586362697375	6.78603765084674	3
CEBPD	-2.692224922511	7.87034657235851	-8.25437650696665	2.08615890041798E-07	0.0000407844065031715	7.32640482571786	3
NFKBIA	-2.97094527567237	7.35651314511029	-6.98935541608716	1.97353274195626E-06	0.000171478067134421	5.13911312366739	3
IER3	-3.14356053592673	9.73615282957364	-10.2964080011306	8.4298438287164E-09	4.39475858270415E-06	10.4905990951291	3
CCN1	-3.26689563108997	6.67714539001222	-8.01352266959186	3.14852105232145E-07	0.0000540586362697375	6.98402302808993	3
BHLHE40	-3.28425372643798	6.13041108778912	-6.73603914599334	3.17598134547822E-06	0.000215966731492519	4.73951164400756	3
PTGS2	-3.45274008511966	6.97631202107735	-5.12700422061706	0.0000795806350283142	0.00276586918187297	1.55912007454756	3
DUSP1	-3.81268612555934	7.57500610590685	-8.49703531868877	1.38831388136595E-07	0.000031018898720805	7.77899411342162	3
MAFF	-3.81634452415274	5.50968931521326	-5.50374940179168	0.0000363490914953885	0.00149605208154704	2.41319005555376	3
HES1	-3.83826008396698	5.43616059892364	-6.89015696071895	2.37525236154189E-06	0.000185744734672576	4.83376567841944	3
IER2	-4.00577689030601	7.19585459265988	-11.4865413912188	1.59726746062472E-09	1.24906315420853E-06	12.0589872619088	3
GADD45B	-4.04122047455198	5.57158124857696	-5.96879674115862	0.0000141508620461259	0.000670665098186087	3.26303656108023	3
PPP1R15A	-4.07095271887158	5.57006104500687	-6.14345183836137	0.0000100011322574571	0.000539371408643547	3.57555385958725	3
SERPINA3	-4.42103135873903	7.34718044011625	-6.54732740306882	4.55281373180241E-06	0.000284824027061559	4.36735413120793	3
SAA1	-4.61413556689641	10.5658524781534	-8.84456342433576	7.84745271463538E-08	0.0000204556934094829	8.23551248516064	3
JUNB	-4.64265656189056	7.53365557305241	-16.4755162285693	5.14358665642053E-12	8.0445695306417E-09	17.3200287194812	3
SOCS3	-4.70792655301092	4.58380578600864	-5.73401983825676	0.0000227055818788791	0.00101461514453048	2.80965763342645	3
ZFP36	-4.8704059014698	6.63111234714203	-9.66547813333546	2.15909530228457E-08	8.44206263193267E-06	9.25101634291802	3
AC007952.4	-5.80655304406386	4.66916112179338	-7.9226080642265	3.6849149398378E-07	0.0000540586362697375	6.40379257930181	3
FOSB	-6.36070905975869	4.65376281217482	-6.28817665672785	7.52457855578532E-06	0.000420301459330294	3.80534320249842	3
EGR1	-6.78455232531495	5.5689461747099	-8.86048234568545	7.64774084848657E-08	0.0000204556934094829	7.72688585407896	3
FOS	-7.23246331313166	5.7594133674858	-7.44850737295263	8.51820764553738E-07	0.000102480590443234	5.71410621954385	3
MT-ND3	2.13306943330192	13.3729810753924	5.02261423755165	0.0000930614950251171	0.00721226586444658	1.22627114205983	4
LUM	1.72646359445607	12.9976158568115	4.48878080935502	0.000295475540252073	0.0152662362463571	0.0770192351917665	4
MT2A	-2.47033810935251	11.904166341929	-4.33510817985562	0.000413735663788655	0.0160322569718104	-0.261679812569768	4
SAA1	-4.32763402531306	11.8540805830151	-9.16932234483089	3.87719274685507E-08	6.00964875762536E-06	9.02404298197576	4

## Sheet: Table S5.
Table S5. The enriched KTCN-specific Reactome pathways for more than one cluster
Process category	Geneset	NGenes	Direction	PValue	FDR	FDR_global	cluster
Cellular responses to stimuli	REACTOME_ATF4_ACTIVATES_GENES_IN_RESPONSE_TO_ENDOPLASMIC_RETICULUM_STRESS	4	Down	0.00011362480210048	0.00943894188314474	0.0044267159742304	1
Cellular responses to stimuli	REACTOME_ATF4_ACTIVATES_GENES_IN_RESPONSE_TO_ENDOPLASMIC_RETICULUM_STRESS	24	Down	0.000255153663570757	0.00345580121940233	0.00867262095259379	2
Cellular responses to stimuli	REACTOME_ATF4_ACTIVATES_GENES_IN_RESPONSE_TO_ENDOPLASMIC_RETICULUM_STRESS	5	Down	0.0000198421545269815	0.00125095765131469	0.00112024096151484	3
Cellular responses to stimuli	REACTOME_CELLULAR_RESPONSE_TO_STARVATION	141	Down	1.54269156752456E-18	2.1764806865159E-16	8.56450935237385E-16	2
Cellular responses to stimuli	REACTOME_CELLULAR_RESPONSE_TO_STARVATION	96	Up	1.5471970668581E-08	1.95087484702926E-06	2.45414925224016E-06	3
Cellular responses to stimuli	REACTOME_METALLOTHIONEINS_BIND_METALS	6	Down	4.6748794885349E-08	0.0000390819925241518	6.35592799033051E-06	0
Cellular responses to stimuli	REACTOME_METALLOTHIONEINS_BIND_METALS	4	Down	2.98322596206686E-06	0.000837338053861822	0.000213701627519241	1
Cellular responses to stimuli	REACTOME_METALLOTHIONEINS_BIND_METALS	4	Down	7.78831308587779E-06	0.000621196829518774	0.000508153722717365	3
Cellular responses to stimuli	REACTOME_PERK_REGULATES_GENE_EXPRESSION	7	Down	0.0000460469406632618	0.0056135406754031	0.0021303105465184	1
Cellular responses to stimuli	REACTOME_PERK_REGULATES_GENE_EXPRESSION	29	Down	0.0000249486036482544	0.000491139371819706	0.00137361650830306	2
Cellular responses to stimuli	REACTOME_PERK_REGULATES_GENE_EXPRESSION	7	Down	8.80444712408378E-07	0.0000872269154364586	0.0000782069689875282	3
Cellular responses to stimuli	REACTOME_RESPONSE_OF_EIF2AK1_HRI_TO_HEME_DEFICIENCY	11	Down	0.0000148981186501646	0.00355852205472503	0.000886172021851755	0
Cellular responses to stimuli	REACTOME_RESPONSE_OF_EIF2AK1_HRI_TO_HEME_DEFICIENCY	12	Down	4.08119680716901E-07	0.0000141009514174227	0.000041829127891323	2
Cellular responses to stimuli	REACTOME_RESPONSE_OF_EIF2AK1_HRI_TO_HEME_DEFICIENCY	5	Down	0.0000173334681298805	0.00114483429981639	0.00100413534505447	3
Cellular responses to stimuli	REACTOME_RESPONSE_OF_EIF2AK4_GCN2_TO_AMINO_ACID_DEFICIENCY	98	Down	9.36366346291705E-33	7.92634112135928E-30	3.11903629949767E-29	2
Cellular responses to stimuli	REACTOME_RESPONSE_OF_EIF2AK4_GCN2_TO_AMINO_ACID_DEFICIENCY	86	Up	3.72968860349162E-09	5.17307809304287E-07	8.01522112143909E-07	3
Cellular responses to stimuli	REACTOME_RESPONSE_TO_METAL_IONS	7	Down	9.72435378245019E-06	0.00325182390485134	0.000611166461308332	0
Cellular responses to stimuli	REACTOME_RESPONSE_TO_METAL_IONS	5	Down	0.000110968367947145	0.00943894188314474	0.00434865451331694	1
Cellular responses to stimuli	REACTOME_SENESCENCE_ASSOCIATED_SECRETORY_PHENOTYPE_SASP	12	Down	0.0000891206664618126	0.00919313951733005	0.00368771354017761	1
Cellular responses to stimuli	REACTOME_SENESCENCE_ASSOCIATED_SECRETORY_PHENOTYPE_SASP	45	Down	0.000168291897671429	0.00235469572527049	0.00593206678458762	2
Developmental Biology	REACTOME_NERVOUS_SYSTEM_DEVELOPMENT	393	Down	0.0000270546486819732	0.000514646294590793	0.00143344837475006	2
Developmental Biology	REACTOME_NERVOUS_SYSTEM_DEVELOPMENT	171	Up	0.0000802440559357717	0.00412216687344131	0.00340500573658669	3
Developmental Biology	REACTOME_REGULATION_OF_EXPRESSION_OF_SLITS_AND_ROBOS	158	Down	9.88226847340397E-26	2.78844675424549E-23	1.09726120949695E-22	2
Developmental Biology	REACTOME_REGULATION_OF_EXPRESSION_OF_SLITS_AND_ROBOS	108	Up	5.14150249744081E-07	0.0000594271996995867	0.000048932413768501	3
Developmental Biology	REACTOME_SIGNALING_BY_ROBO_RECEPTORS	190	Down	1.24249391615907E-19	2.1035422000573E-17	8.27749446945172E-17	2
Developmental Biology	REACTOME_SIGNALING_BY_ROBO_RECEPTORS	115	Up	7.98948399271185E-07	0.000085241648445318	0.0000729122498074608	3
Disease	REACTOME_DEFECTIVE_CHST6_CAUSES_MCDC1	5	Up	0.000160886785007774	0.0119860654830792	0.00570121149852016	1
Disease	REACTOME_DEFECTIVE_CHST6_CAUSES_MCDC1	5	Up	0.0000497421832596708	0.00275969632724653	0.00225430221004032	3
Disease	REACTOME_INFLUENZA_INFECTION	152	Down	6.15418889586391E-20	1.3023802250872E-17	5.12490080303067E-17	2
Disease	REACTOME_INFLUENZA_INFECTION	96	Up	1.21909730006218E-09	2.1136099439828E-07	2.80056076310836E-07	3
Disease	REACTOME_SARS_COV_1_MODULATES_HOST_TRANSLATION_MACHINERY	36	Down	4.14273078280601E-18	5.39511016560813E-16	2.12299019038874E-15	2
Disease	REACTOME_SARS_COV_1_MODULATES_HOST_TRANSLATION_MACHINERY	36	Up	2.93891525938264E-06	0.000271751697650914	0.000212815798456599	3
Disease	REACTOME_SARS_COV_2_MODULATES_HOST_TRANSLATION_MACHINERY	47	Down	5.50602947072452E-19	8.47427990357874E-17	3.33465166672425E-16	2
Disease	REACTOME_SARS_COV_2_MODULATES_HOST_TRANSLATION_MACHINERY	39	Up	8.06167478827536E-06	0.000621196829518774	0.000516412283072023	3
Extracellular matrix organization	REACTOME_ECM_PROTEOGLYCANS	33	Up	0.0000577527699516216	0.00965626313591112	0.00259965509066016	0
Extracellular matrix organization	REACTOME_ECM_PROTEOGLYCANS	18	Up	0.0000426014427946061	0.0056135406754031	0.0020128426375721	1
Immune System	REACTOME_CYTOKINE_SIGNALING_IN_IMMUNE_SYSTEM	121	Down	0.0000331688989825237	0.00555993669194554	0.00167402428046646	1
Immune System	REACTOME_CYTOKINE_SIGNALING_IN_IMMUNE_SYSTEM	117	Down	0.0000165109795527672	0.00114483429981639	0.000973417219296771	3
Immune System	REACTOME_INTERFERON_ALPHA_BETA_SIGNALING	43	Down	4.31795235782577E-07	0.000180490408557117	0.0000429346247878138	0
Immune System	REACTOME_INTERFERON_ALPHA_BETA_SIGNALING	51	Down	0.0000684615484566292	0.00108322805174835	0.0029616288040134	2
Immune System	REACTOME_INTERLEUKIN_4_AND_INTERLEUKIN_13_SIGNALING	55	Down	6.24892517717504E-09	0.0000104482028962367	1.15639832028723E-06	0
Immune System	REACTOME_INTERLEUKIN_4_AND_INTERLEUKIN_13_SIGNALING	25	Down	3.12206582349673E-06	0.000837338053861822	0.000218938973854055	1
Immune System	REACTOME_INTERLEUKIN_4_AND_INTERLEUKIN_13_SIGNALING	59	Down	0.0000583529287147243	0.00095914085741775	0.00260904168521808	2
Immune System	REACTOME_INTERLEUKIN_4_AND_INTERLEUKIN_13_SIGNALING	25	Down	0.0000615925021469539	0.00328572309530096	0.00273552832868671	3
Immune System	REACTOME_SIGNALING_BY_INTERLEUKINS	240	Down	0.00026782235700181	0.0344460754543866	0.00905701798145207	0
Immune System	REACTOME_SIGNALING_BY_INTERLEUKINS	81	Down	0.000196220292034057	0.0138490216640879	0.00684408159963816	1
Immune System	REACTOME_SIGNALING_BY_INTERLEUKINS	78	Down	0.000180207765919062	0.00735141680381586	0.00631865335027785	3
Metabolism	REACTOME_METABOLISM_OF_AMINO_ACIDS_AND_DERIVATIVES	250	Down	2.3817825090949E-11	2.52022361743605E-09	9.33378533858248E-09	2
Metabolism	REACTOME_METABOLISM_OF_AMINO_ACIDS_AND_DERIVATIVES	123	Up	0.0000120056950269691	0.000876415736968743	0.000720558020447461	3
Metabolism	REACTOME_SELENOAMINO_ACID_METABOLISM	100	Down	2.24866862022476E-29	9.5174899351013E-27	3.74515758698434E-26	2
Metabolism	REACTOME_SELENOAMINO_ACID_METABOLISM	83	Up	8.36173494584351E-11	3.86590878996165E-08	2.85558127851367E-08	3
Metabolism of proteins	REACTOME_ACTIVATION_OF_THE_MRNA_UPON_BINDING_OF_THE_CAP_BINDING_COMPLEX_AND_EIFS_AND_SUBSEQUENT_BINDING_TO_43S	58	Down	1.79664761608586E-17	2.02781627602224E-15	7.979510945576E-15	2
Metabolism of proteins	REACTOME_ACTIVATION_OF_THE_MRNA_UPON_BINDING_OF_THE_CAP_BINDING_COMPLEX_AND_EIFS_AND_SUBSEQUENT_BINDING_TO_43S	50	Up	0.000103546466993659	0.00512924820429303	0.0040818139829098	3
Metabolism of proteins	REACTOME_EUKARYOTIC_TRANSLATION_ELONGATION	90	Down	4.30513622052338E-35	7.28859562134609E-32	2.86808175011268E-31	2
Metabolism of proteins	REACTOME_EUKARYOTIC_TRANSLATION_ELONGATION	87	Up	4.25299820683448E-11	2.94945425643971E-08	1.57408189188507E-08	3
Metabolism of proteins	REACTOME_EUKARYOTIC_TRANSLATION_INITIATION	116	Down	3.5989004677127E-30	2.0309794972792E-27	7.99195830530067E-27	2
Metabolism of proteins	REACTOME_EUKARYOTIC_TRANSLATION_INITIATION	100	Up	2.86113515888833E-09	4.40932718375346E-07	6.35362747617135E-07	3
Metabolism of proteins	REACTOME_SRP_DEPENDENT_COTRANSLATIONAL_PROTEIN_TARGETING_TO_MEMBRANE	110	Down	1.77759492703634E-28	6.01893642294503E-26	2.36846748078322E-25	2
Metabolism of proteins	REACTOME_SRP_DEPENDENT_COTRANSLATIONAL_PROTEIN_TARGETING_TO_MEMBRANE	97	Up	2.44725318383781E-10	6.78868033196609E-08	7.41072759578522E-08	3
Metabolism of proteins	REACTOME_TRANSLATION	266	Down	7.71531353472367E-20	1.45133620158746E-17	5.71104652981434E-17	2
Metabolism of proteins	REACTOME_TRANSLATION	145	Up	6.53090832643058E-06	0.000566148115547451	0.000439483952229096	3
Metabolism of RNA	REACTOME_NONSENSE_MEDIATED_DECAY_NMD	113	Down	5.57096264923885E-24	1.34737710930877E-21	5.30196473846132E-21	2
Metabolism of RNA	REACTOME_NONSENSE_MEDIATED_DECAY_NMD	85	Up	1.2823468005977E-10	4.44653753107252E-08	4.0680925645628E-08	3
Metabolism of RNA	REACTOME_RRNA_PROCESSING	194	Down	8.47681312427076E-18	1.02508890138503E-15	4.03375207384941E-15	2
Metabolism of RNA	REACTOME_RRNA_PROCESSING	90	Up	1.19286631947923E-09	2.1136099439828E-07	2.80056076310836E-07	3
Signal transduction	REACTOME_CALCITONIN_LIKE_LIGAND_RECEPTORS	1	Down	0.0000493102520607439	0.00916074904950708	0.00225003355636079	0
Signal transduction	REACTOME_CALCITONIN_LIKE_LIGAND_RECEPTORS	1	Down	0.0000176584334739703	0.000360189492426888	0.00101414210175509	2
Signal transduction	REACTOME_FORMYL_PEPTIDE_RECEPTORS_BIND_FORMYL_PEPTIDES_AND_MANY_OTHER_LIGANDS	4	Down	0.000277482126275271	0.00369903338412625	0.00928937650877314	2
Signal transduction	REACTOME_FORMYL_PEPTIDE_RECEPTORS_BIND_FORMYL_PEPTIDES_AND_MANY_OTHER_LIGANDS	1	Down	0.0000926237926110729	0.0105405875991401	0.00371722714683715	4
Signal transduction	REACTOME_NGF_STIMULATED_TRANSCRIPTION	20	Down	2.70521249941292E-07	0.00015077050996728	0.0000290679446307885	0
Signal transduction	REACTOME_NGF_STIMULATED_TRANSCRIPTION	10	Down	4.46067547460713E-10	5.98176581144816E-07	1.29204434834055E-07	1
Signal transduction	REACTOME_NGF_STIMULATED_TRANSCRIPTION	27	Down	0.000036278716234176	0.000639790276921458	0.00178843409131544	2
Signal transduction	REACTOME_NGF_STIMULATED_TRANSCRIPTION	12	Down	2.09205481702236E-11	2.90168003121001E-08	8.71079324437685E-09	3
Signal transduction	REACTOME_NUCLEAR_EVENTS_KINASE_AND_TRANSCRIPTION_FACTOR_ACTIVATION	33	Down	0.00015043845234764	0.0209610910271045	0.005388284782473	0
Signal transduction	REACTOME_NUCLEAR_EVENTS_KINASE_AND_TRANSCRIPTION_FACTOR_ACTIVATION	12	Down	6.75057518396702E-09	4.52626066084988E-06	1.21546842906995E-06	1
Signal transduction	REACTOME_NUCLEAR_EVENTS_KINASE_AND_TRANSCRIPTION_FACTOR_ACTIVATION	13	Down	5.38551563722336E-10	1.24495169813813E-07	1.49492938229925E-07	3
Signal transduction	REACTOME_SIGNALING_BY_NTRKS	20	Down	0.0000300946349950028	0.00555993669194554	0.00155418959950937	1
Signal transduction	REACTOME_SIGNALING_BY_NTRKS	22	Down	0.000023836107849208	0.00143742093855876	0.00133442143270104	3

## Sheet: Table S6.
Table S6. The list of the unique enriched Reactome pathways for the particular identified clusters
Process category	Pathway Reactome	Direction	Cluster	Corneal layer
Gene expression (Transcritpion)	REACTOME_TFAP2_AP_2_FAMILY_REGULATES_TRANSCRIPTION_OF_CELL_CYCLE_FACTORS	DOWN	0	stroma I
Transport of small molecules	REACTOME_CELLULAR_HEXOSE_TRANSPORT	DOWN
Cellular reponses to stimuli	REACTOME_REGULATION_OF_NFE2L2_GENE_EXPRESSION	DOWN
Cellular reponses to stimuli	REACTOME_CELLULAR_SENESCENCE	DOWN	1	stroma II
Immune System	REACTOME_ACTIVATION_OF_THE_AP_1_FAMILY_OF_TRANSCRIPTION_FACTORS	DOWN
Metabolism	REACTOME_KERATAN_SULFATE_BIOSYNTHESIS	UP
Metabolism	REACTOME_GLYCOSAMINOGLYCAN_METABOLISM	UP
Metabolism	REACTOME_METABOLISM_OF_WATER_SOLUBLE_VITAMINS_AND_COFACTORS	DOWN
Metabolism	REACTOME_KERATAN_SULFATE_KERATIN_METABOLISM	UP
Metabolism	REACTOME_NICOTINAMIDE_SALVAGING	DOWN
Metabolism	REACTOME_NICOTINATE_METABOLISM	DOWN
Signal Transduction	REACTOME_ESTROGEN_DEPENDENT_GENE_EXPRESSION	DOWN
Cell Cycle	REACTOME_THE_ROLE_OF_GTSE1_IN_G2_M_PROGRESSION_AFTER_G2_CHECKPOINT	DOWN	2	epithelium
Cell Cycle	REACTOME_SCF_SKP2_MEDIATED_DEGRADATION_OF_P27_P21	DOWN
Cell Cycle	REACTOME_G2_M_CHECKPOINTS	DOWN
Cell Cycle	REACTOME_G1_S_DNA_DAMAGE_CHECKPOINTS	DOWN
Cell Cycle	REACTOME_STABILIZATION_OF_P53	DOWN
Cell Cycle	REACTOME_SCF_BETA_TRCP_MEDIATED_DEGRADATION_OF_EMI1	DOWN
Cell Cycle	REACTOME_APC_C_CDH1_MEDIATED_DEGRADATION_OF_CDC20_AND_OTHER_APC_C_CDH1_TARGETED_PROTEINS_IN_LATE_MITOSIS_EARLY_G1	DOWN
Cell Cycle	REACTOME_APC_C_MEDIATED_DEGRADATION_OF_CELL_CYCLE_PROTEINS	DOWN
Cell Cycle	REACTOME_MITOTIC_G1_PHASE_AND_G1_S_TRANSITION	DOWN
Cell Cycle	REACTOME_CHROMOSOME_MAINTENANCE	DOWN
Cell Cycle	REACTOME_S_PHASE	DOWN
Cell Cycle	REACTOME_CYCLIN_A_CDK2_ASSOCIATED_EVENTS_AT_S_PHASE_ENTRY	DOWN
Cell Cycle	REACTOME_CELL_CYCLE_CHECKPOINTS	DOWN
Cell Cycle	REACTOME_HEDGEHOG_LIGAND_BIOGENESIS	DOWN
Cell Cycle	REACTOME_SEPARATION_OF_SISTER_CHROMATIDS	DOWN
Cell Cycle	REACTOME_TELOMERE_MAINTENANCE	DOWN
Cell Cycle	REACTOME_MITOTIC_METAPHASE_AND_ANAPHASE	DOWN
Cell Cycle	REACTOME_MITOTIC_G2_G2_M_PHASES	DOWN
Cell Cycle	REACTOME_CELL_CYCLE	DOWN
Cell Cycle	REACTOME_DEPOSITION_OF_NEW_CENPA_CONTAINING_NUCLEOSOMES_AT_THE_CENTROMERE	DOWN
Cell Cycle	REACTOME_EXTENSION_OF_TELOMERES	DOWN
Cell Cycle	REACTOME_CELL_CYCLE_MITOTIC	DOWN
Cell Cycle	REACTOME_CHK1_CHK2_CDS1_MEDIATED_INACTIVATION_OF_CYCLIN_B_CDK1_COMPLEX	DOWN
Cell Cycle	REACTOME_TELOMERE_C_STRAND_LAGGING_STRAND_SYNTHESIS	DOWN
Cell Cycle/DNA Replication	REACTOME_SYNTHESIS_OF_DNA	DOWN
Cell Cycle/DNA Replication	REACTOME_ORC1_REMOVAL_FROM_CHROMATIN	DOWN
Cell Cycle/DNA Replication	REACTOME_SWITCHING_OF_ORIGINS_TO_A_POST_REPLICATIVE_STATE	DOWN
Cell Cycle/DNA Replication	REACTOME_DNA_REPLICATION_PRE_INITIATION	DOWN
Cell Cycle/DNA Replication	REACTOME_DNA_STRAND_ELONGATION	DOWN
Cellular responses to stimuli	REACTOME_NUCLEAR_EVENTS_MEDIATED_BY_NFE2L2	DOWN
Cellular responses to stimuli	REACTOME_CELLULAR_RESPONSE_TO_HYPOXIA	DOWN
Cellular responses to stimuli	REACTOME_DETOXIFICATION_OF_REACTIVE_OXYGEN_SPECIES	DOWN
Cellular responses to stimuli	REACTOME_CELLULAR_RESPONSES_TO_STIMULI	DOWN
Cellular responses to stimuli	REACTOME_CELLULAR_RESPONSE_TO_CHEMICAL_STRESS	DOWN
Cellular responses to stimuli	REACTOME_KEAP1_NFE2L2_PATHWAY	DOWN
Developmental Biology	REACTOME_SOMITOGENESIS	DOWN
Developmental Biology	REACTOME_FORMATION_OF_PARAXIAL_MESODERM	DOWN
Disease	REACTOME_SARS_COV_1_HOST_INTERACTIONS	DOWN
Disease	REACTOME_DEFECTIVE_CFTR_CAUSES_CYSTIC_FIBROSIS	DOWN
Disease	REACTOME_HOST_INTERACTIONS_OF_HIV_FACTORS	DOWN
Disease	REACTOME_SARS_COV_1_INFECTION	DOWN
Disease	REACTOME_VIRAL_INFECTION_PATHWAYS	DOWN
Disease	REACTOME_ABC_TRANSPORTER_DISORDERS	DOWN
Disease	REACTOME_HIV_INFECTION	DOWN
Disease	REACTOME_DEFECTIVE_GALNT3_CAUSES_HFTC	UP
Disease	REACTOME_DISEASES_ASSOCIATED_WITH_O_GLYCOSYLATION_OF_PROTEINS	UP
Disease	REACTOME_INFECTIOUS_DISEASE	DOWN
Disease	REACTOME_SARS_COV_2_HOST_INTERACTIONS	DOWN
DNA Repair	REACTOME_DUAL_INCISION_IN_TC_NER	DOWN
DNA Repair	REACTOME_TRANSCRIPTION_COUPLED_NUCLEOTIDE_EXCISION_REPAIR_TC_NER	DOWN
DNA Replication	REACTOME_DNA_REPLICATION	DOWN
Gene expression	REACTOME_REGULATION_OF_RUNX3_EXPRESSION_AND_ACTIVITY	DOWN
Gene expression	REACTOME_RUNX1_REGULATES_TRANSCRIPTION_OF_GENES_INVOLVED_IN_DIFFERENTIATION_OF_HSCS	DOWN
Gene expression	REACTOME_REGULATION_OF_RUNX2_EXPRESSION_AND_ACTIVITY	DOWN
Gene expression	REACTOME_TRANSCRIPTIONAL_REGULATION_BY_RUNX3	DOWN
Gene expression	REACTOME_TRANSCRIPTIONAL_REGULATION_BY_RUNX2	DOWN
Immune System	REACTOME_DECTIN_1_MEDIATED_NONCANONICAL_NF_KB_SIGNALING	DOWN
Immune System	REACTOME_CROSS_PRESENTATION_OF_SOLUBLE_EXOGENOUS_ANTIGENS_ENDOSOMES	DOWN
Immune System	REACTOME_DOWNSTREAM_SIGNALING_EVENTS_OF_B_CELL_RECEPTOR_BCR	DOWN
Immune System	REACTOME_ANTIGEN_PROCESSING_CROSS_PRESENTATION	DOWN
Immune System	REACTOME_FCERI_MEDIATED_NF_KB_ACTIVATION	DOWN
Immune System	REACTOME_TNFR2_NON_CANONICAL_NF_KB_PATHWAY	DOWN
Immune System	REACTOME_INTERLEUKIN_1_SIGNALING	DOWN
Immune System	REACTOME_GENE_AND_PROTEIN_EXPRESSION_BY_JAK_STAT_SIGNALING_AFTER_INTERLEUKIN_12_STIMULATION	DOWN
Immune System	REACTOME_CLEC7A_DECTIN_1_SIGNALING	DOWN
Immune System	REACTOME_INTERLEUKIN_1_FAMILY_SIGNALING	DOWN
Immune System	REACTOME_INTERLEUKIN_12_SIGNALING	DOWN
Immune System	REACTOME_INTERLEUKIN_12_FAMILY_SIGNALING	DOWN
Immune System	REACTOME_SIGNALING_BY_THE_B_CELL_RECEPTOR_BCR	DOWN
Immune System	REACTOME_TCR_SIGNALING	DOWN
Metabolism	REACTOME_METABOLISM_OF_POLYAMINES	DOWN
Metabolism	REACTOME_RESPIRATORY_ELECTRON_TRANSPORT	DOWN
Metabolism	REACTOME_COMPLEX_I_BIOGENESIS	DOWN
Metabolism	REACTOME_AEROBIC_RESPIRATION_AND_RESPIRATORY_ELECTRON_TRANSPORT	DOWN
Metabolism	REACTOME_FORMATION_OF_ATP_BY_CHEMIOSMOTIC_COUPLING	DOWN
Metabolism	REACTOME_INTERCONVERSION_OF_NUCLEOTIDE_DI_AND_TRIPHOSPHATES	DOWN
Metabolism of proteins	REACTOME_MITOCHONDRIAL_TRANSLATION	DOWN
Metabolism of proteins	REACTOME_COOPERATION_OF_PREFOLDIN_AND_TRIC_CCT_IN_ACTIN_AND_TUBULIN_FOLDING	DOWN
Metabolism of proteins	REACTOME_UCH_PROTEINASES	DOWN
Metabolism of RNA	REACTOME_METABOLISM_OF_RNA	DOWN
Metabolism of RNA	REACTOME_AUF1_HNRNP_D0_BINDS_AND_DESTABILIZES_MRNA	DOWN
Metabolism of RNA	REACTOME_REGULATION_OF_MRNA_STABILITY_BY_PROTEINS_THAT_BIND_AU_RICH_ELEMENTS	DOWN
Metabolism of RNA	REACTOME_MRNA_SPLICING	DOWN
Metabolism of RNA	REACTOME_RRNA_MODIFICATION_IN_THE_NUCLEUS_AND_CYTOSOL	DOWN
Metabolism of RNA	REACTOME_PROCESSING_OF_CAPPED_INTRON_CONTAINING_PRE_MRNA	DOWN
Metabolism of RNA	REACTOME_MRNA_SPLICING_MINOR_PATHWAY	DOWN
Organelle biogenesis and maintenance	REACTOME_CRISTAE_FORMATION	DOWN
Protein localization	REACTOME_MITOCHONDRIAL_PROTEIN_IMPORT	DOWN
Signaling Transduction	REACTOME_NEGATIVE_REGULATION_OF_NOTCH4_SIGNALING	DOWN
Signaling Transduction	REACTOME_DEGRADATION_OF_GLI1_BY_THE_PROTEASOME	DOWN
Signaling Transduction	REACTOME_DEGRADATION_OF_DVL	DOWN
Signaling Transduction	REACTOME_MAPK6_MAPK4_SIGNALING	DOWN
Signaling Transduction	REACTOME_DEGRADATION_OF_AXIN	DOWN
Signaling Transduction	REACTOME_ASYMMETRIC_LOCALIZATION_OF_PCP_PROTEINS	DOWN
Signaling Transduction	REACTOME_HEDGEHOG_OFF_STATE	DOWN
Signaling Transduction	REACTOME_PCP_CE_PATHWAY	DOWN
Signaling Transduction	REACTOME_REGULATION_OF_RAS_BY_GAPS	DOWN
Signaling Transduction	REACTOME_REGULATION_OF_PTEN_STABILITY_AND_ACTIVITY	DOWN
Signaling Transduction	REACTOME_DEGRADATION_OF_BETA_CATENIN_BY_THE_DESTRUCTION_COMPLEX	DOWN
Signaling Transduction	REACTOME_SIGNALING_BY_NOTCH4	DOWN
Signaling Transduction	REACTOME_HEDGEHOG_ON_STATE	DOWN
Transport of small molecules	REACTOME_ABC_FAMILY_PROTEINS_MEDIATED_TRANSPORT	DOWN
Cellular reponses to stimuli	REACTOME_UNFOLDED_PROTEIN_RESPONSE_UPR	DOWN	3	stromal - endothelial
Cellular reponses to stimuli	REACTOME_ATF6_ATF6_ALPHA_ACTIVATES_CHAPERONES	DOWN
Cellular responses to stimuli	REACTOME_ATF6_ATF6_ALPHA_ACTIVATES_CHAPERONE_GENES	DOWN
Disease	REACTOME_DEFECTIVE_B4GALT1_CAUSES_B4GALT1_CDG_CDG_2D	UP
Disease	REACTOME_DEFECTIVE_ST3GAL3_CAUSES_MCT12_AND_EIEE15	UP
Metabolism	REACTOME_KERATAN_SULFATE_DEGRADATION	UP
Disease	REACTOME_ADVANCED_GLYCOSYLATION_ENDPRODUCT_RECEPTOR_SIGNALING	DOWN	4	stroma III
Signal Transduction	REACTOME_G_ALPHA_Q_SIGNALLING_EVENTS	DOWN
Vesicle mediated transport	REACTOME_SCAVENGING_BY_CLASS_B_RECEPTORS	DOWN
Immune System	REACTOME_TRAF6_MEDIATED_NF_KB_ACTIVATION	DOWN
